# Supplementary material for: Discovery of Trypanosomatid Parasites in Globally Distributed Drosophila Species
Source: PLoS One. 2013 Apr 29;8(4):e61937. doi: 10.1371/journal.pone.0061937 (PMC3639215; doi:10.1371/journal.pone.0061937)
Supplement: Dataset S1 — Drosophila populations associated with trypanosomatids (Detailed Version). A more detailed version of Table 1 describing where, when, and by whom each sample was collected. (XLSX) [file pone.0061937.s001.xlsx]

## Sheet: Sheet1
Library Name	Number of trypanosomatid sequences	Species	Diet	Location	intestines or whole bodies	Collection Date	Collector
ANM	36	D. ananassae	Morinda fruit	Captain Cook, Hawaii	bodies	October 2nd, 2007	Olga Barmina
ELA	65	D. elegans	Alpinia flowers	Hsinchu, Taiwan	bodies	May, 2007	Chen-Siang Ng
ELD	3	D. elegans	Brugmansia flowers	Hsinchu, Taiwan	bodies	May, 2007	Chen-Siang Ng
FNS	18	D. falleni	Mushroom, Russula sp.	Stony Brook, NY	bodies	August, 2007	John True
ICF	55	D. immigrans	Citrus fruit	Wolfskill Experimental Orchard, Winters, Ca	intestines	May 7th, 2008	Angus Chandler
IMH	127	D. sp. aff. immigrans	Hibiscus flowers	Captain Cook, Hawaii	bodies	October 2nd, 2007	Olga Barmina
MEC	46	D. malerkotliana	Terminalia fruit	Seychelles islands	bodies	April, 2007	Dephine Legrand and Marie-Louise Cariou
MIC	8	Microdrosophila sp.	Shelf fungus	Malaysia	bodies	May, 2007	Chen-Siang Ng
MOV	9	D. mojavensis + D. arizonae	Agria Cactus (Stenocereus gummosus)	Sonora, Mexico	bodies	November, 2007	Bill Etges
NNS	3	D. neotestacea	Mushroom, Russula sp.	Stony Brook, NY	bodies	August, 2007	John True
POM	236	Unidentified Drosophila	Ipomoea flowers	Waimanu, Hawaii	bodies	May, 2007	Artyom Kopp and Olga Barmina
PON	5	Unidentified Drosophila	Pandanus fruit	Waimanu, Hawaii	bodies	May, 2007	Artyom Kopp and Olga Barmina
SCA	3	Scaptodrosophila hibiscii	Hibiscus flowers	Queensland, Australia	bodies	April, 2007	Shane McEvey
SPP	1	D. melanogaster and D. simulans	Opuntia fruit	Arboretum, Davis, Ca	intestines	May, 2008	Artyom Kopp and Olga Barmina
TKM	290	D. takahashii	Morinda fruit	Captain Cook, Hawaii	bodies	October 2nd, 2007	Olga Barmina
Libraries with yeasts (Chandler et al., 2012) but no trypanosomatid sequences
HCF	0	D. hydei	Citrus fruit	Wolfskill Experimental Orchard, Winters, Ca	intestines	May 7th, 2008	Angus Chandler
HPM	0	D. hydei	Pomegranates	Wolfskill Experimental Orchard, Winters, Ca	intestines	September, 2007	Jenna Morgan Lang
HPP	0	D. hydei	Opuntia fruit	UC-Davis Arboretum, Davis, Ca	intestines	May, 2008	Artyom Kopp and Olga Barmina
MAG	0	D. sulfurigaster	Mango fruit	Waimanu, Hawaii	bodies	May, 2007	Artyom Kopp and Olga Barmina
TBB	0	D. melanogaster	Citrus fruit	Michael Turelli's Orchard, Winters, Ca	intestines	August, 2007	Jenna Morgan Lang and Holly Huse
