# Supplementary material for: Discovery of Trypanosomatid Parasites in Globally Distributed Drosophila Species
Source: PLoS One. 2013 Apr 29;8(4):e61937. doi: 10.1371/journal.pone.0061937 (PMC3639215; doi:10.1371/journal.pone.0061937)
Supplement: Dataset S3 — Detailed OTU information at the 3% divergence cutoff. This excel file contains the OTU assigned to each sequence used in this study along with information regarding the host species, location, environment, and other information regarding the library each sequence belongs to. (XLSX) [file pone.0061937.s003.xlsx]

## Sheet: Pivot
Sum of Count	Column Labels
Row Labels	ANM	ELA	ELD	FNS	IMH	MEC	MIC	MOV	NNS	POM	PON	SPP	TKM	ICF	SCA	Grand Total
1.1		1														1
1.2										1						1
1.3			1													1
1.4										1						1
1.5													1			1
1.6	1															1
1.7													1			1
1.8						1										1
1.9										1						1
3											3					3
9										9						9
38								8	2					28		38
47				12			8			26					1	47
144					127	1				1	2		3	10		144
159	3	64	2	6		42		1	1	16			22		2	159
182										180		1	1			182
314	32					2				1			262	17		314
Grand Total	36	65	3	18	127	46	8	9	3	236	5	1	290	55	3	905

## Sheet: Data
Taxonomy	SeqID	Library	Species	Diet(sp)	Diet(br)	Location(sp)	Location(Br)	Count
314	TKM_3663	TKM	D. takahashii	Morinda	Fruit	Captain Cook	Hawaii	1
314	TKM_3501	TKM	D. takahashii	Morinda	Fruit	Captain Cook	Hawaii	1
314	TKM_1412	TKM	D. takahashii	Morinda	Fruit	Captain Cook	Hawaii	1
314	TKM_2376	TKM	D. takahashii	Morinda	Fruit	Captain Cook	Hawaii	1
314	TKM_3662	TKM	D. takahashii	Morinda	Fruit	Captain Cook	Hawaii	1
314	TKM_456	TKM	D. takahashii	Morinda	Fruit	Captain Cook	Hawaii	1
314	TKM_232	TKM	D. takahashii	Morinda	Fruit	Captain Cook	Hawaii	1
314	TKM_1329	TKM	D. takahashii	Morinda	Fruit	Captain Cook	Hawaii	1
314	ANM_4321	ANM	D. ananassae	Morinda	Fruit	Captain Cook	Hawaii	1
314	TKM_4207	TKM	D. takahashii	Morinda	Fruit	Captain Cook	Hawaii	1
314	TKM_3093	TKM	D. takahashii	Morinda	Fruit	Captain Cook	Hawaii	1
314	TKM_3111	TKM	D. takahashii	Morinda	Fruit	Captain Cook	Hawaii	1
314	TKM_4348	TKM	D. takahashii	Morinda	Fruit	Captain Cook	Hawaii	1
314	TKM_4031	TKM	D. takahashii	Morinda	Fruit	Captain Cook	Hawaii	1
314	TKM_3864	TKM	D. takahashii	Morinda	Fruit	Captain Cook	Hawaii	1
314	ICF_2544	ICF	D. immigrans	Citrus	Fruit	Wolfskill	North America	1
314	ICF_3731	ICF	D. immigrans	Citrus	Fruit	Wolfskill	North America	1
314	ICF_3810	ICF	D. immigrans	Citrus	Fruit	Wolfskill	North America	1
314	ICF_2695	ICF	D. immigrans	Citrus	Fruit	Wolfskill	North America	1
314	ICF_4872	ICF	D. immigrans	Citrus	Fruit	Wolfskill	North America	1
314	ICF_217	ICF	D. immigrans	Citrus	Fruit	Wolfskill	North America	1
314	ICF_4251	ICF	D. immigrans	Citrus	Fruit	Wolfskill	North America	1
314	ICF_1716	ICF	D. immigrans	Citrus	Fruit	Wolfskill	North America	1
314	ICF_4653	ICF	D. immigrans	Citrus	Fruit	Wolfskill	North America	1
314	ICF_3932	ICF	D. immigrans	Citrus	Fruit	Wolfskill	North America	1
314	ICF_4376	ICF	D. immigrans	Citrus	Fruit	Wolfskill	North America	1
314	ICF_2222	ICF	D. immigrans	Citrus	Fruit	Wolfskill	North America	1
314	ICF_3071	ICF	D. immigrans	Citrus	Fruit	Wolfskill	North America	1
314	ICF_1945	ICF	D. immigrans	Citrus	Fruit	Wolfskill	North America	1
314	ICF_2649	ICF	D. immigrans	Citrus	Fruit	Wolfskill	North America	1
314	ICF_2999	ICF	D. immigrans	Citrus	Fruit	Wolfskill	North America	1
314	ICF_114	ICF	D. immigrans	Citrus	Fruit	Wolfskill	North America	1
314	TKM_2309	TKM	D. takahashii	Morinda	Fruit	Captain Cook	Hawaii	1
314	TKM_1874	TKM	D. takahashii	Morinda	Fruit	Captain Cook	Hawaii	1
314	TKM_4534	TKM	D. takahashii	Morinda	Fruit	Captain Cook	Hawaii	1
314	TKM_3725	TKM	D. takahashii	Morinda	Fruit	Captain Cook	Hawaii	1
314	TKM_3244	TKM	D. takahashii	Morinda	Fruit	Captain Cook	Hawaii	1
314	TKM_1598	TKM	D. takahashii	Morinda	Fruit	Captain Cook	Hawaii	1
314	TKM_635	TKM	D. takahashii	Morinda	Fruit	Captain Cook	Hawaii	1
314	ANM_3916	ANM	D. ananassae	Morinda	Fruit	Captain Cook	Hawaii	1
314	TKM_1043	TKM	D. takahashii	Morinda	Fruit	Captain Cook	Hawaii	1
314	TKM_356	TKM	D. takahashii	Morinda	Fruit	Captain Cook	Hawaii	1
314	ANM_4168	ANM	D. ananassae	Morinda	Fruit	Captain Cook	Hawaii	1
314	TKM_4322	TKM	D. takahashii	Morinda	Fruit	Captain Cook	Hawaii	1
314	TKM_2723	TKM	D. takahashii	Morinda	Fruit	Captain Cook	Hawaii	1
314	ANM_1972	ANM	D. ananassae	Morinda	Fruit	Captain Cook	Hawaii	1
314	TKM_4116	TKM	D. takahashii	Morinda	Fruit	Captain Cook	Hawaii	1
314	ANM_2755	ANM	D. ananassae	Morinda	Fruit	Captain Cook	Hawaii	1
314	TKM_3307	TKM	D. takahashii	Morinda	Fruit	Captain Cook	Hawaii	1
314	TKM_2713	TKM	D. takahashii	Morinda	Fruit	Captain Cook	Hawaii	1
314	TKM_3106	TKM	D. takahashii	Morinda	Fruit	Captain Cook	Hawaii	1
314	TKM_2527	TKM	D. takahashii	Morinda	Fruit	Captain Cook	Hawaii	1
314	TKM_4755	TKM	D. takahashii	Morinda	Fruit	Captain Cook	Hawaii	1
314	TKM_1727	TKM	D. takahashii	Morinda	Fruit	Captain Cook	Hawaii	1
314	TKM_3368	TKM	D. takahashii	Morinda	Fruit	Captain Cook	Hawaii	1
314	TKM_1998	TKM	D. takahashii	Morinda	Fruit	Captain Cook	Hawaii	1
314	TKM_3832	TKM	D. takahashii	Morinda	Fruit	Captain Cook	Hawaii	1
314	TKM_2694	TKM	D. takahashii	Morinda	Fruit	Captain Cook	Hawaii	1
314	MEC_3378	MEC	D. malerkotliana	Terminalia	Fruit	Seychelles	Africa	1
314	TKM_1941	TKM	D. takahashii	Morinda	Fruit	Captain Cook	Hawaii	1
314	TKM_3510	TKM	D. takahashii	Morinda	Fruit	Captain Cook	Hawaii	1
314	TKM_2413	TKM	D. takahashii	Morinda	Fruit	Captain Cook	Hawaii	1
314	TKM_1293	TKM	D. takahashii	Morinda	Fruit	Captain Cook	Hawaii	1
314	TKM_752	TKM	D. takahashii	Morinda	Fruit	Captain Cook	Hawaii	1
314	TKM_3716	TKM	D. takahashii	Morinda	Fruit	Captain Cook	Hawaii	1
314	TKM_3066	TKM	D. takahashii	Morinda	Fruit	Captain Cook	Hawaii	1
314	TKM_2243	TKM	D. takahashii	Morinda	Fruit	Captain Cook	Hawaii	1
314	TKM_1360	TKM	D. takahashii	Morinda	Fruit	Captain Cook	Hawaii	1
314	TKM_644	TKM	D. takahashii	Morinda	Fruit	Captain Cook	Hawaii	1
314	TKM_1959	TKM	D. takahashii	Morinda	Fruit	Captain Cook	Hawaii	1
314	TKM_4531	TKM	D. takahashii	Morinda	Fruit	Captain Cook	Hawaii	1
314	TKM_1999	TKM	D. takahashii	Morinda	Fruit	Captain Cook	Hawaii	1
314	TKM_2055	TKM	D. takahashii	Morinda	Fruit	Captain Cook	Hawaii	1
314	TKM_4058	TKM	D. takahashii	Morinda	Fruit	Captain Cook	Hawaii	1
314	TKM_1845	TKM	D. takahashii	Morinda	Fruit	Captain Cook	Hawaii	1
314	ANM_1479	ANM	D. ananassae	Morinda	Fruit	Captain Cook	Hawaii	1
314	TKM_2015	TKM	D. takahashii	Morinda	Fruit	Captain Cook	Hawaii	1
314	TKM_1306	TKM	D. takahashii	Morinda	Fruit	Captain Cook	Hawaii	1
314	TKM_2102	TKM	D. takahashii	Morinda	Fruit	Captain Cook	Hawaii	1
314	TKM_2046	TKM	D. takahashii	Morinda	Fruit	Captain Cook	Hawaii	1
314	TKM_2509	TKM	D. takahashii	Morinda	Fruit	Captain Cook	Hawaii	1
314	TKM_3221	TKM	D. takahashii	Morinda	Fruit	Captain Cook	Hawaii	1
314	TKM_4573	TKM	D. takahashii	Morinda	Fruit	Captain Cook	Hawaii	1
314	TKM_3736	TKM	D. takahashii	Morinda	Fruit	Captain Cook	Hawaii	1
314	TKM_2664	TKM	D. takahashii	Morinda	Fruit	Captain Cook	Hawaii	1
314	TKM_1850	TKM	D. takahashii	Morinda	Fruit	Captain Cook	Hawaii	1
314	TKM_2100	TKM	D. takahashii	Morinda	Fruit	Captain Cook	Hawaii	1
314	ANM_1419	ANM	D. ananassae	Morinda	Fruit	Captain Cook	Hawaii	1
314	TKM_1371	TKM	D. takahashii	Morinda	Fruit	Captain Cook	Hawaii	1
314	TKM_1295	TKM	D. takahashii	Morinda	Fruit	Captain Cook	Hawaii	1
314	TKM_3263	TKM	D. takahashii	Morinda	Fruit	Captain Cook	Hawaii	1
314	TKM_2645	TKM	D. takahashii	Morinda	Fruit	Captain Cook	Hawaii	1
314	ANM_4636	ANM	D. ananassae	Morinda	Fruit	Captain Cook	Hawaii	1
314	TKM_2018	TKM	D. takahashii	Morinda	Fruit	Captain Cook	Hawaii	1
314	TKM_4256	TKM	D. takahashii	Morinda	Fruit	Captain Cook	Hawaii	1
314	ANM_2824	ANM	D. ananassae	Morinda	Fruit	Captain Cook	Hawaii	1
314	TKM_3052	TKM	D. takahashii	Morinda	Fruit	Captain Cook	Hawaii	1
314	TKM_1179	TKM	D. takahashii	Morinda	Fruit	Captain Cook	Hawaii	1
314	TKM_4509	TKM	D. takahashii	Morinda	Fruit	Captain Cook	Hawaii	1
314	TKM_3077	TKM	D. takahashii	Morinda	Fruit	Captain Cook	Hawaii	1
314	TKM_3380	TKM	D. takahashii	Morinda	Fruit	Captain Cook	Hawaii	1
314	ANM_1025	ANM	D. ananassae	Morinda	Fruit	Captain Cook	Hawaii	1
314	ANM_3579	ANM	D. ananassae	Morinda	Fruit	Captain Cook	Hawaii	1
314	TKM_1108	TKM	D. takahashii	Morinda	Fruit	Captain Cook	Hawaii	1
314	TKM_3365	TKM	D. takahashii	Morinda	Fruit	Captain Cook	Hawaii	1
314	TKM_844	TKM	D. takahashii	Morinda	Fruit	Captain Cook	Hawaii	1
314	TKM_2948	TKM	D. takahashii	Morinda	Fruit	Captain Cook	Hawaii	1
314	TKM_2846	TKM	D. takahashii	Morinda	Fruit	Captain Cook	Hawaii	1
314	TKM_4425	TKM	D. takahashii	Morinda	Fruit	Captain Cook	Hawaii	1
314	TKM_2208	TKM	D. takahashii	Morinda	Fruit	Captain Cook	Hawaii	1
314	TKM_4685	TKM	D. takahashii	Morinda	Fruit	Captain Cook	Hawaii	1
314	ANM_2756	ANM	D. ananassae	Morinda	Fruit	Captain Cook	Hawaii	1
314	TKM_1969	TKM	D. takahashii	Morinda	Fruit	Captain Cook	Hawaii	1
314	TKM_778	TKM	D. takahashii	Morinda	Fruit	Captain Cook	Hawaii	1
314	TKM_4781	TKM	D. takahashii	Morinda	Fruit	Captain Cook	Hawaii	1
314	TKM_2990	TKM	D. takahashii	Morinda	Fruit	Captain Cook	Hawaii	1
314	TKM_4388	TKM	D. takahashii	Morinda	Fruit	Captain Cook	Hawaii	1
314	TKM_2137	TKM	D. takahashii	Morinda	Fruit	Captain Cook	Hawaii	1
314	TKM_2928	TKM	D. takahashii	Morinda	Fruit	Captain Cook	Hawaii	1
314	TKM_2648	TKM	D. takahashii	Morinda	Fruit	Captain Cook	Hawaii	1
314	ANM_3915	ANM	D. ananassae	Morinda	Fruit	Captain Cook	Hawaii	1
314	TKM_575	TKM	D. takahashii	Morinda	Fruit	Captain Cook	Hawaii	1
314	TKM_4638	TKM	D. takahashii	Morinda	Fruit	Captain Cook	Hawaii	1
314	TKM_1618	TKM	D. takahashii	Morinda	Fruit	Captain Cook	Hawaii	1
314	TKM_1019	TKM	D. takahashii	Morinda	Fruit	Captain Cook	Hawaii	1
314	TKM_4379	TKM	D. takahashii	Morinda	Fruit	Captain Cook	Hawaii	1
314	TKM_2451	TKM	D. takahashii	Morinda	Fruit	Captain Cook	Hawaii	1
314	TKM_1390	TKM	D. takahashii	Morinda	Fruit	Captain Cook	Hawaii	1
314	TKM_803	TKM	D. takahashii	Morinda	Fruit	Captain Cook	Hawaii	1
314	TKM_3624	TKM	D. takahashii	Morinda	Fruit	Captain Cook	Hawaii	1
314	TKM_1060	TKM	D. takahashii	Morinda	Fruit	Captain Cook	Hawaii	1
314	TKM_3227	TKM	D. takahashii	Morinda	Fruit	Captain Cook	Hawaii	1
314	TKM_346	TKM	D. takahashii	Morinda	Fruit	Captain Cook	Hawaii	1
314	TKM_1882	TKM	D. takahashii	Morinda	Fruit	Captain Cook	Hawaii	1
314	TKM_627	TKM	D. takahashii	Morinda	Fruit	Captain Cook	Hawaii	1
314	ANM_4242	ANM	D. ananassae	Morinda	Fruit	Captain Cook	Hawaii	1
314	TKM_311	TKM	D. takahashii	Morinda	Fruit	Captain Cook	Hawaii	1
314	ANM_2136	ANM	D. ananassae	Morinda	Fruit	Captain Cook	Hawaii	1
314	TKM_3560	TKM	D. takahashii	Morinda	Fruit	Captain Cook	Hawaii	1
314	TKM_1297	TKM	D. takahashii	Morinda	Fruit	Captain Cook	Hawaii	1
314	TKM_3008	TKM	D. takahashii	Morinda	Fruit	Captain Cook	Hawaii	1
314	TKM_536	TKM	D. takahashii	Morinda	Fruit	Captain Cook	Hawaii	1
314	TKM_4535	TKM	D. takahashii	Morinda	Fruit	Captain Cook	Hawaii	1
314	TKM_3610	TKM	D. takahashii	Morinda	Fruit	Captain Cook	Hawaii	1
314	TKM_1898	TKM	D. takahashii	Morinda	Fruit	Captain Cook	Hawaii	1
314	TKM_4397	TKM	D. takahashii	Morinda	Fruit	Captain Cook	Hawaii	1
314	TKM_2341	TKM	D. takahashii	Morinda	Fruit	Captain Cook	Hawaii	1
314	POM_2912	POM	Unk One	Ipomoea	Flowers	Waimanu	Hawaii	1
314	TKM_4246	TKM	D. takahashii	Morinda	Fruit	Captain Cook	Hawaii	1
314	TKM_1992	TKM	D. takahashii	Morinda	Fruit	Captain Cook	Hawaii	1
314	TKM_1880	TKM	D. takahashii	Morinda	Fruit	Captain Cook	Hawaii	1
314	TKM_2276	TKM	D. takahashii	Morinda	Fruit	Captain Cook	Hawaii	1
314	TKM_2031	TKM	D. takahashii	Morinda	Fruit	Captain Cook	Hawaii	1
314	TKM_1696	TKM	D. takahashii	Morinda	Fruit	Captain Cook	Hawaii	1
314	TKM_4651	TKM	D. takahashii	Morinda	Fruit	Captain Cook	Hawaii	1
314	TKM_2995	TKM	D. takahashii	Morinda	Fruit	Captain Cook	Hawaii	1
314	TKM_3541	TKM	D. takahashii	Morinda	Fruit	Captain Cook	Hawaii	1
314	TKM_2121	TKM	D. takahashii	Morinda	Fruit	Captain Cook	Hawaii	1
314	TKM_2693	TKM	D. takahashii	Morinda	Fruit	Captain Cook	Hawaii	1
314	TKM_3620	TKM	D. takahashii	Morinda	Fruit	Captain Cook	Hawaii	1
314	TKM_3351	TKM	D. takahashii	Morinda	Fruit	Captain Cook	Hawaii	1
314	TKM_4000	TKM	D. takahashii	Morinda	Fruit	Captain Cook	Hawaii	1
314	TKM_3024	TKM	D. takahashii	Morinda	Fruit	Captain Cook	Hawaii	1
314	TKM_3191	TKM	D. takahashii	Morinda	Fruit	Captain Cook	Hawaii	1
314	TKM_4521	TKM	D. takahashii	Morinda	Fruit	Captain Cook	Hawaii	1
314	TKM_944	TKM	D. takahashii	Morinda	Fruit	Captain Cook	Hawaii	1
314	TKM_3212	TKM	D. takahashii	Morinda	Fruit	Captain Cook	Hawaii	1
314	TKM_4357	TKM	D. takahashii	Morinda	Fruit	Captain Cook	Hawaii	1
314	TKM_2647	TKM	D. takahashii	Morinda	Fruit	Captain Cook	Hawaii	1
314	TKM_4010	TKM	D. takahashii	Morinda	Fruit	Captain Cook	Hawaii	1
314	TKM_3151	TKM	D. takahashii	Morinda	Fruit	Captain Cook	Hawaii	1
314	TKM_3424	TKM	D. takahashii	Morinda	Fruit	Captain Cook	Hawaii	1
314	TKM_3727	TKM	D. takahashii	Morinda	Fruit	Captain Cook	Hawaii	1
314	TKM_2220	TKM	D. takahashii	Morinda	Fruit	Captain Cook	Hawaii	1
314	TKM_1771	TKM	D. takahashii	Morinda	Fruit	Captain Cook	Hawaii	1
314	TKM_1801	TKM	D. takahashii	Morinda	Fruit	Captain Cook	Hawaii	1
314	TKM_1182	TKM	D. takahashii	Morinda	Fruit	Captain Cook	Hawaii	1
314	TKM_2482	TKM	D. takahashii	Morinda	Fruit	Captain Cook	Hawaii	1
314	TKM_4787	TKM	D. takahashii	Morinda	Fruit	Captain Cook	Hawaii	1
314	TKM_3964	TKM	D. takahashii	Morinda	Fruit	Captain Cook	Hawaii	1
314	TKM_2585	TKM	D. takahashii	Morinda	Fruit	Captain Cook	Hawaii	1
314	TKM_2410	TKM	D. takahashii	Morinda	Fruit	Captain Cook	Hawaii	1
314	TKM_3960	TKM	D. takahashii	Morinda	Fruit	Captain Cook	Hawaii	1
314	TKM_1222	TKM	D. takahashii	Morinda	Fruit	Captain Cook	Hawaii	1
314	ANM_2019	ANM	D. ananassae	Morinda	Fruit	Captain Cook	Hawaii	1
314	TKM_2101	TKM	D. takahashii	Morinda	Fruit	Captain Cook	Hawaii	1
314	TKM_4597	TKM	D. takahashii	Morinda	Fruit	Captain Cook	Hawaii	1
314	TKM_2310	TKM	D. takahashii	Morinda	Fruit	Captain Cook	Hawaii	1
314	TKM_4195	TKM	D. takahashii	Morinda	Fruit	Captain Cook	Hawaii	1
314	TKM_3808	TKM	D. takahashii	Morinda	Fruit	Captain Cook	Hawaii	1
314	TKM_3996	TKM	D. takahashii	Morinda	Fruit	Captain Cook	Hawaii	1
314	TKM_4109	TKM	D. takahashii	Morinda	Fruit	Captain Cook	Hawaii	1
314	TKM_1517	TKM	D. takahashii	Morinda	Fruit	Captain Cook	Hawaii	1
314	TKM_2661	TKM	D. takahashii	Morinda	Fruit	Captain Cook	Hawaii	1
314	TKM_554	TKM	D. takahashii	Morinda	Fruit	Captain Cook	Hawaii	1
314	TKM_4716	TKM	D. takahashii	Morinda	Fruit	Captain Cook	Hawaii	1
314	TKM_3990	TKM	D. takahashii	Morinda	Fruit	Captain Cook	Hawaii	1
314	TKM_1584	TKM	D. takahashii	Morinda	Fruit	Captain Cook	Hawaii	1
314	TKM_545	TKM	D. takahashii	Morinda	Fruit	Captain Cook	Hawaii	1
314	TKM_4456	TKM	D. takahashii	Morinda	Fruit	Captain Cook	Hawaii	1
314	TKM_4188	TKM	D. takahashii	Morinda	Fruit	Captain Cook	Hawaii	1
314	TKM_2171	TKM	D. takahashii	Morinda	Fruit	Captain Cook	Hawaii	1
314	TKM_571	TKM	D. takahashii	Morinda	Fruit	Captain Cook	Hawaii	1
314	TKM_4769	TKM	D. takahashii	Morinda	Fruit	Captain Cook	Hawaii	1
314	TKM_2679	TKM	D. takahashii	Morinda	Fruit	Captain Cook	Hawaii	1
314	ANM_3875	ANM	D. ananassae	Morinda	Fruit	Captain Cook	Hawaii	1
314	TKM_203	TKM	D. takahashii	Morinda	Fruit	Captain Cook	Hawaii	1
314	TKM_3563	TKM	D. takahashii	Morinda	Fruit	Captain Cook	Hawaii	1
314	TKM_4853	TKM	D. takahashii	Morinda	Fruit	Captain Cook	Hawaii	1
314	ANM_2083	ANM	D. ananassae	Morinda	Fruit	Captain Cook	Hawaii	1
314	TKM_3654	TKM	D. takahashii	Morinda	Fruit	Captain Cook	Hawaii	1
314	TKM_1038	TKM	D. takahashii	Morinda	Fruit	Captain Cook	Hawaii	1
314	ANM_955	ANM	D. ananassae	Morinda	Fruit	Captain Cook	Hawaii	1
314	TKM_942	TKM	D. takahashii	Morinda	Fruit	Captain Cook	Hawaii	1
314	TKM_4875	TKM	D. takahashii	Morinda	Fruit	Captain Cook	Hawaii	1
314	TKM_1670	TKM	D. takahashii	Morinda	Fruit	Captain Cook	Hawaii	1
314	TKM_3432	TKM	D. takahashii	Morinda	Fruit	Captain Cook	Hawaii	1
314	TKM_461	TKM	D. takahashii	Morinda	Fruit	Captain Cook	Hawaii	1
314	TKM_4139	TKM	D. takahashii	Morinda	Fruit	Captain Cook	Hawaii	1
314	TKM_1406	TKM	D. takahashii	Morinda	Fruit	Captain Cook	Hawaii	1
314	TKM_1413	TKM	D. takahashii	Morinda	Fruit	Captain Cook	Hawaii	1
314	TKM_168	TKM	D. takahashii	Morinda	Fruit	Captain Cook	Hawaii	1
314	ANM_4230	ANM	D. ananassae	Morinda	Fruit	Captain Cook	Hawaii	1
314	TKM_2578	TKM	D. takahashii	Morinda	Fruit	Captain Cook	Hawaii	1
314	TKM_4610	TKM	D. takahashii	Morinda	Fruit	Captain Cook	Hawaii	1
314	ANM_1262	ANM	D. ananassae	Morinda	Fruit	Captain Cook	Hawaii	1
314	TKM_4293	TKM	D. takahashii	Morinda	Fruit	Captain Cook	Hawaii	1
314	TKM_2847	TKM	D. takahashii	Morinda	Fruit	Captain Cook	Hawaii	1
314	TKM_3783	TKM	D. takahashii	Morinda	Fruit	Captain Cook	Hawaii	1
314	TKM_901	TKM	D. takahashii	Morinda	Fruit	Captain Cook	Hawaii	1
314	TKM_4788	TKM	D. takahashii	Morinda	Fruit	Captain Cook	Hawaii	1
314	TKM_2903	TKM	D. takahashii	Morinda	Fruit	Captain Cook	Hawaii	1
314	ANM_2581	ANM	D. ananassae	Morinda	Fruit	Captain Cook	Hawaii	1
314	TKM_1531	TKM	D. takahashii	Morinda	Fruit	Captain Cook	Hawaii	1
314	TKM_3364	TKM	D. takahashii	Morinda	Fruit	Captain Cook	Hawaii	1
314	TKM_874	TKM	D. takahashii	Morinda	Fruit	Captain Cook	Hawaii	1
314	TKM_4496	TKM	D. takahashii	Morinda	Fruit	Captain Cook	Hawaii	1
314	TKM_686	TKM	D. takahashii	Morinda	Fruit	Captain Cook	Hawaii	1
314	TKM_4579	TKM	D. takahashii	Morinda	Fruit	Captain Cook	Hawaii	1
314	TKM_3791	TKM	D. takahashii	Morinda	Fruit	Captain Cook	Hawaii	1
314	ANM_3431	ANM	D. ananassae	Morinda	Fruit	Captain Cook	Hawaii	1
314	ANM_1253	ANM	D. ananassae	Morinda	Fruit	Captain Cook	Hawaii	1
314	TKM_4722	TKM	D. takahashii	Morinda	Fruit	Captain Cook	Hawaii	1
314	TKM_3087	TKM	D. takahashii	Morinda	Fruit	Captain Cook	Hawaii	1
314	TKM_4111	TKM	D. takahashii	Morinda	Fruit	Captain Cook	Hawaii	1
314	TKM_1022	TKM	D. takahashii	Morinda	Fruit	Captain Cook	Hawaii	1
314	TKM_3946	TKM	D. takahashii	Morinda	Fruit	Captain Cook	Hawaii	1
314	MEC_2974	MEC	D. malerkotliana	Terminalia	Fruit	Seychelles	Africa	1
314	TKM_1301	TKM	D. takahashii	Morinda	Fruit	Captain Cook	Hawaii	1
314	TKM_630	TKM	D. takahashii	Morinda	Fruit	Captain Cook	Hawaii	1
314	TKM_4194	TKM	D. takahashii	Morinda	Fruit	Captain Cook	Hawaii	1
314	TKM_2554	TKM	D. takahashii	Morinda	Fruit	Captain Cook	Hawaii	1
314	ANM_3249	ANM	D. ananassae	Morinda	Fruit	Captain Cook	Hawaii	1
314	TKM_1684	TKM	D. takahashii	Morinda	Fruit	Captain Cook	Hawaii	1
314	TKM_4558	TKM	D. takahashii	Morinda	Fruit	Captain Cook	Hawaii	1
314	TKM_2302	TKM	D. takahashii	Morinda	Fruit	Captain Cook	Hawaii	1
314	TKM_2639	TKM	D. takahashii	Morinda	Fruit	Captain Cook	Hawaii	1
314	TKM_946	TKM	D. takahashii	Morinda	Fruit	Captain Cook	Hawaii	1
314	TKM_3826	TKM	D. takahashii	Morinda	Fruit	Captain Cook	Hawaii	1
314	ANM_3185	ANM	D. ananassae	Morinda	Fruit	Captain Cook	Hawaii	1
314	TKM_4778	TKM	D. takahashii	Morinda	Fruit	Captain Cook	Hawaii	1
314	TKM_2799	TKM	D. takahashii	Morinda	Fruit	Captain Cook	Hawaii	1
314	TKM_1679	TKM	D. takahashii	Morinda	Fruit	Captain Cook	Hawaii	1
314	ANM_911	ANM	D. ananassae	Morinda	Fruit	Captain Cook	Hawaii	1
314	TKM_3355	TKM	D. takahashii	Morinda	Fruit	Captain Cook	Hawaii	1
314	TKM_659	TKM	D. takahashii	Morinda	Fruit	Captain Cook	Hawaii	1
314	TKM_4721	TKM	D. takahashii	Morinda	Fruit	Captain Cook	Hawaii	1
314	ANM_4398	ANM	D. ananassae	Morinda	Fruit	Captain Cook	Hawaii	1
314	TKM_3574	TKM	D. takahashii	Morinda	Fruit	Captain Cook	Hawaii	1
314	TKM_2335	TKM	D. takahashii	Morinda	Fruit	Captain Cook	Hawaii	1
314	TKM_2528	TKM	D. takahashii	Morinda	Fruit	Captain Cook	Hawaii	1
314	TKM_2349	TKM	D. takahashii	Morinda	Fruit	Captain Cook	Hawaii	1
314	TKM_2104	TKM	D. takahashii	Morinda	Fruit	Captain Cook	Hawaii	1
314	TKM_1088	TKM	D. takahashii	Morinda	Fruit	Captain Cook	Hawaii	1
314	TKM_4861	TKM	D. takahashii	Morinda	Fruit	Captain Cook	Hawaii	1
314	ANM_4055	ANM	D. ananassae	Morinda	Fruit	Captain Cook	Hawaii	1
314	ANM_2946	ANM	D. ananassae	Morinda	Fruit	Captain Cook	Hawaii	1
314	TKM_856	TKM	D. takahashii	Morinda	Fruit	Captain Cook	Hawaii	1
314	ANM_3123	ANM	D. ananassae	Morinda	Fruit	Captain Cook	Hawaii	1
314	TKM_2784	TKM	D. takahashii	Morinda	Fruit	Captain Cook	Hawaii	1
314	TKM_2064	TKM	D. takahashii	Morinda	Fruit	Captain Cook	Hawaii	1
314	TKM_187	TKM	D. takahashii	Morinda	Fruit	Captain Cook	Hawaii	1
314	TKM_4087	TKM	D. takahashii	Morinda	Fruit	Captain Cook	Hawaii	1
314	TKM_3952	TKM	D. takahashii	Morinda	Fruit	Captain Cook	Hawaii	1
314	TKM_4876	TKM	D. takahashii	Morinda	Fruit	Captain Cook	Hawaii	1
314	TKM_3794	TKM	D. takahashii	Morinda	Fruit	Captain Cook	Hawaii	1
314	TKM_3257	TKM	D. takahashii	Morinda	Fruit	Captain Cook	Hawaii	1
314	TKM_2455	TKM	D. takahashii	Morinda	Fruit	Captain Cook	Hawaii	1
314	TKM_4271	TKM	D. takahashii	Morinda	Fruit	Captain Cook	Hawaii	1
314	TKM_2253	TKM	D. takahashii	Morinda	Fruit	Captain Cook	Hawaii	1
314	ANM_4612	ANM	D. ananassae	Morinda	Fruit	Captain Cook	Hawaii	1
314	TKM_3373	TKM	D. takahashii	Morinda	Fruit	Captain Cook	Hawaii	1
314	TKM_3885	TKM	D. takahashii	Morinda	Fruit	Captain Cook	Hawaii	1
314	TKM_1190	TKM	D. takahashii	Morinda	Fruit	Captain Cook	Hawaii	1
314	TKM_3950	TKM	D. takahashii	Morinda	Fruit	Captain Cook	Hawaii	1
314	TKM_1427	TKM	D. takahashii	Morinda	Fruit	Captain Cook	Hawaii	1
314	TKM_3550	TKM	D. takahashii	Morinda	Fruit	Captain Cook	Hawaii	1
314	TKM_137	TKM	D. takahashii	Morinda	Fruit	Captain Cook	Hawaii	1
314	TKM_3878	TKM	D. takahashii	Morinda	Fruit	Captain Cook	Hawaii	1
314	TKM_3300	TKM	D. takahashii	Morinda	Fruit	Captain Cook	Hawaii	1
314	TKM_3994	TKM	D. takahashii	Morinda	Fruit	Captain Cook	Hawaii	1
314	TKM_2262	TKM	D. takahashii	Morinda	Fruit	Captain Cook	Hawaii	1
314	TKM_3954	TKM	D. takahashii	Morinda	Fruit	Captain Cook	Hawaii	1
314	TKM_2060	TKM	D. takahashii	Morinda	Fruit	Captain Cook	Hawaii	1
314	TKM_4860	TKM	D. takahashii	Morinda	Fruit	Captain Cook	Hawaii	1
314	TKM_824	TKM	D. takahashii	Morinda	Fruit	Captain Cook	Hawaii	1
314	TKM_4809	TKM	D. takahashii	Morinda	Fruit	Captain Cook	Hawaii	1
314	TKM_4476	TKM	D. takahashii	Morinda	Fruit	Captain Cook	Hawaii	1
314	TKM_1355	TKM	D. takahashii	Morinda	Fruit	Captain Cook	Hawaii	1
314	TKM_777	TKM	D. takahashii	Morinda	Fruit	Captain Cook	Hawaii	1
314	TKM_4752	TKM	D. takahashii	Morinda	Fruit	Captain Cook	Hawaii	1
314	TKM_2248	TKM	D. takahashii	Morinda	Fruit	Captain Cook	Hawaii	1
314	TKM_1198	TKM	D. takahashii	Morinda	Fruit	Captain Cook	Hawaii	1
314	TKM_10	TKM	D. takahashii	Morinda	Fruit	Captain Cook	Hawaii	1
159	TKM_2700	TKM	D. takahashii	Morinda	Fruit	Captain Cook	Hawaii	1
159	MEC_3758	MEC	D. malerkotliana	Terminalia	Fruit	Seychelles	Africa	1
159	FNS_3828	FNS	D. falleni	Russula	Mushrooms	New York	North America	1
159	FNS_3076	FNS	D. falleni	Russula	Mushrooms	New York	North America	1
159	FNS_1963	FNS	D. falleni	Russula	Mushrooms	New York	North America	1
159	FNS_2773	FNS	D. falleni	Russula	Mushrooms	New York	North America	1
159	FNS_864	FNS	D. falleni	Russula	Mushrooms	New York	North America	1
159	POM_1416	POM	Unk One	Ipomoea	Flowers	Waimanu	Hawaii	1
159	POM_2129	POM	Unk One	Ipomoea	Flowers	Waimanu	Hawaii	1
159	POM_1414	POM	Unk One	Ipomoea	Flowers	Waimanu	Hawaii	1
159	POM_2535	POM	Unk One	Ipomoea	Flowers	Waimanu	Hawaii	1
159	POM_2587	POM	Unk One	Ipomoea	Flowers	Waimanu	Hawaii	1
159	POM_3023	POM	Unk One	Ipomoea	Flowers	Waimanu	Hawaii	1
159	POM_863	POM	Unk One	Ipomoea	Flowers	Waimanu	Hawaii	1
159	POM_4694	POM	Unk One	Ipomoea	Flowers	Waimanu	Hawaii	1
159	POM_4820	POM	Unk One	Ipomoea	Flowers	Waimanu	Hawaii	1
159	POM_596	POM	Unk One	Ipomoea	Flowers	Waimanu	Hawaii	1
159	POM_1851	POM	Unk One	Ipomoea	Flowers	Waimanu	Hawaii	1
159	POM_4808	POM	Unk One	Ipomoea	Flowers	Waimanu	Hawaii	1
159	POM_664	POM	Unk One	Ipomoea	Flowers	Waimanu	Hawaii	1
159	POM_4508	POM	Unk One	Ipomoea	Flowers	Waimanu	Hawaii	1
159	POM_465	POM	Unk One	Ipomoea	Flowers	Waimanu	Hawaii	1
159	POM_1452	POM	Unk One	Ipomoea	Flowers	Waimanu	Hawaii	1
159	TKM_2071	TKM	D. takahashii	Morinda	Fruit	Captain Cook	Hawaii	1
159	MEC_895	MEC	D. malerkotliana	Terminalia	Fruit	Seychelles	Africa	1
159	MEC_2187	MEC	D. malerkotliana	Terminalia	Fruit	Seychelles	Africa	1
159	MEC_1277	MEC	D. malerkotliana	Terminalia	Fruit	Seychelles	Africa	1
159	MEC_618	MEC	D. malerkotliana	Terminalia	Fruit	Seychelles	Africa	1
159	MEC_478	MEC	D. malerkotliana	Terminalia	Fruit	Seychelles	Africa	1
159	MEC_272	MEC	D. malerkotliana	Terminalia	Fruit	Seychelles	Africa	1
159	TKM_3846	TKM	D. takahashii	Morinda	Fruit	Captain Cook	Hawaii	1
159	TKM_3132	TKM	D. takahashii	Morinda	Fruit	Captain Cook	Hawaii	1
159	MEC_3011	MEC	D. malerkotliana	Terminalia	Fruit	Seychelles	Africa	1
159	ELA_2490	ELA	D. elegans	Alpinia	Flowers	Taiwan	Taiwan	1
159	TKM_3164	TKM	D. takahashii	Morinda	Fruit	Captain Cook	Hawaii	1
159	ELA_3471	ELA	D. elegans	Alpinia	Flowers	Taiwan	Taiwan	1
159	TKM_817	TKM	D. takahashii	Morinda	Fruit	Captain Cook	Hawaii	1
159	ELA_4135	ELA	D. elegans	Alpinia	Flowers	Taiwan	Taiwan	1
159	ELA_736	ELA	D. elegans	Alpinia	Flowers	Taiwan	Taiwan	1
159	NNS_602	NNS	D. neotestacea	Russula	Mushrooms	New York	North America	1
159	MEC_2987	MEC	D. malerkotliana	Terminalia	Fruit	Seychelles	Africa	1
159	ELA_300	ELA	D. elegans	Alpinia	Flowers	Taiwan	Taiwan	1
159	ANM_3873	ANM	D. ananassae	Morinda	Fruit	Captain Cook	Hawaii	1
159	TKM_3334	TKM	D. takahashii	Morinda	Fruit	Captain Cook	Hawaii	1
159	MEC_4186	MEC	D. malerkotliana	Terminalia	Fruit	Seychelles	Africa	1
159	ELA_505	ELA	D. elegans	Alpinia	Flowers	Taiwan	Taiwan	1
159	MEC_2877	MEC	D. malerkotliana	Terminalia	Fruit	Seychelles	Africa	1
159	ELA_3013	ELA	D. elegans	Alpinia	Flowers	Taiwan	Taiwan	1
159	ELA_4668	ELA	D. elegans	Alpinia	Flowers	Taiwan	Taiwan	1
159	MEC_421	MEC	D. malerkotliana	Terminalia	Fruit	Seychelles	Africa	1
159	TKM_1655	TKM	D. takahashii	Morinda	Fruit	Captain Cook	Hawaii	1
159	MEC_1690	MEC	D. malerkotliana	Terminalia	Fruit	Seychelles	Africa	1
159	ANM_2724	ANM	D. ananassae	Morinda	Fruit	Captain Cook	Hawaii	1
159	TKM_2109	TKM	D. takahashii	Morinda	Fruit	Captain Cook	Hawaii	1
159	TKM_723	TKM	D. takahashii	Morinda	Fruit	Captain Cook	Hawaii	1
159	TKM_3538	TKM	D. takahashii	Morinda	Fruit	Captain Cook	Hawaii	1
159	ANM_3397	ANM	D. ananassae	Morinda	Fruit	Captain Cook	Hawaii	1
159	TKM_1949	TKM	D. takahashii	Morinda	Fruit	Captain Cook	Hawaii	1
159	TKM_2812	TKM	D. takahashii	Morinda	Fruit	Captain Cook	Hawaii	1
159	TKM_952	TKM	D. takahashii	Morinda	Fruit	Captain Cook	Hawaii	1
159	TKM_3150	TKM	D. takahashii	Morinda	Fruit	Captain Cook	Hawaii	1
159	TKM_2212	TKM	D. takahashii	Morinda	Fruit	Captain Cook	Hawaii	1
159	TKM_1321	TKM	D. takahashii	Morinda	Fruit	Captain Cook	Hawaii	1
159	TKM_747	TKM	D. takahashii	Morinda	Fruit	Captain Cook	Hawaii	1
159	TKM_683	TKM	D. takahashii	Morinda	Fruit	Captain Cook	Hawaii	1
159	ELA_3759	ELA	D. elegans	Alpinia	Flowers	Taiwan	Taiwan	1
159	MEC_2933	MEC	D. malerkotliana	Terminalia	Fruit	Seychelles	Africa	1
159	MEC_3890	MEC	D. malerkotliana	Terminalia	Fruit	Seychelles	Africa	1
159	ELA_2342	ELA	D. elegans	Alpinia	Flowers	Taiwan	Taiwan	1
159	TKM_861	TKM	D. takahashii	Morinda	Fruit	Captain Cook	Hawaii	1
159	ELA_3926	ELA	D. elegans	Alpinia	Flowers	Taiwan	Taiwan	1
159	ELA_3357	ELA	D. elegans	Alpinia	Flowers	Taiwan	Taiwan	1
159	ELA_2976	ELA	D. elegans	Alpinia	Flowers	Taiwan	Taiwan	1
159	ELA_4678	ELA	D. elegans	Alpinia	Flowers	Taiwan	Taiwan	1
159	ELA_3280	ELA	D. elegans	Alpinia	Flowers	Taiwan	Taiwan	1
159	ELA_2690	ELA	D. elegans	Alpinia	Flowers	Taiwan	Taiwan	1
159	MEC_3092	MEC	D. malerkotliana	Terminalia	Fruit	Seychelles	Africa	1
159	MEC_2264	MEC	D. malerkotliana	Terminalia	Fruit	Seychelles	Africa	1
159	ELA_2133	ELA	D. elegans	Alpinia	Flowers	Taiwan	Taiwan	1
159	ELA_3757	ELA	D. elegans	Alpinia	Flowers	Taiwan	Taiwan	1
159	ELA_1593	ELA	D. elegans	Alpinia	Flowers	Taiwan	Taiwan	1
159	MEC_981	MEC	D. malerkotliana	Terminalia	Fruit	Seychelles	Africa	1
159	ELA_598	ELA	D. elegans	Alpinia	Flowers	Taiwan	Taiwan	1
159	ELA_3910	ELA	D. elegans	Alpinia	Flowers	Taiwan	Taiwan	1
159	ELA_2393	ELA	D. elegans	Alpinia	Flowers	Taiwan	Taiwan	1
159	ELA_1235	ELA	D. elegans	Alpinia	Flowers	Taiwan	Taiwan	1
159	ELA_4067	ELA	D. elegans	Alpinia	Flowers	Taiwan	Taiwan	1
159	ELA_1842	ELA	D. elegans	Alpinia	Flowers	Taiwan	Taiwan	1
159	ELA_4511	ELA	D. elegans	Alpinia	Flowers	Taiwan	Taiwan	1
159	ELA_1037	ELA	D. elegans	Alpinia	Flowers	Taiwan	Taiwan	1
159	MEC_275	MEC	D. malerkotliana	Terminalia	Fruit	Seychelles	Africa	1
159	SCA_3921	SCA	Scaptodros	Hibiscus	Flowers	Queensland	Australia	1
159	MEC_888	MEC	D. malerkotliana	Terminalia	Fruit	Seychelles	Africa	1
159	ELA_218	ELA	D. elegans	Alpinia	Flowers	Taiwan	Taiwan	1
159	ELA_3871	ELA	D. elegans	Alpinia	Flowers	Taiwan	Taiwan	1
159	ELA_1762	ELA	D. elegans	Alpinia	Flowers	Taiwan	Taiwan	1
159	MOV_3463	MOV	D. mojavensis	Agria	Cactus	Sonora	North America	1
159	ELA_549	ELA	D. elegans	Alpinia	Flowers	Taiwan	Taiwan	1
159	ELA_1181	ELA	D. elegans	Alpinia	Flowers	Taiwan	Taiwan	1
159	MEC_587	MEC	D. malerkotliana	Terminalia	Fruit	Seychelles	Africa	1
159	TKM_2835	TKM	D. takahashii	Morinda	Fruit	Captain Cook	Hawaii	1
159	MEC_799	MEC	D. malerkotliana	Terminalia	Fruit	Seychelles	Africa	1
159	ELA_783	ELA	D. elegans	Alpinia	Flowers	Taiwan	Taiwan	1
159	ELA_2288	ELA	D. elegans	Alpinia	Flowers	Taiwan	Taiwan	1
159	MEC_3765	MEC	D. malerkotliana	Terminalia	Fruit	Seychelles	Africa	1
159	ELA_3020	ELA	D. elegans	Alpinia	Flowers	Taiwan	Taiwan	1
159	ELD_3682	ELD	D. elegans	Brugmansia	Flowers	Taiwan	Taiwan	1
159	MEC_2794	MEC	D. malerkotliana	Terminalia	Fruit	Seychelles	Africa	1
159	ELA_3313	ELA	D. elegans	Alpinia	Flowers	Taiwan	Taiwan	1
159	ELA_1675	ELA	D. elegans	Alpinia	Flowers	Taiwan	Taiwan	1
159	ELA_4530	ELA	D. elegans	Alpinia	Flowers	Taiwan	Taiwan	1
159	ELA_4492	ELA	D. elegans	Alpinia	Flowers	Taiwan	Taiwan	1
159	ELA_3568	ELA	D. elegans	Alpinia	Flowers	Taiwan	Taiwan	1
159	ELA_1376	ELA	D. elegans	Alpinia	Flowers	Taiwan	Taiwan	1
159	ELA_4802	ELA	D. elegans	Alpinia	Flowers	Taiwan	Taiwan	1
159	MEC_3646	MEC	D. malerkotliana	Terminalia	Fruit	Seychelles	Africa	1
159	ELA_2404	ELA	D. elegans	Alpinia	Flowers	Taiwan	Taiwan	1
159	ELA_1549	ELA	D. elegans	Alpinia	Flowers	Taiwan	Taiwan	1
159	TKM_2160	TKM	D. takahashii	Morinda	Fruit	Captain Cook	Hawaii	1
159	ELA_1374	ELA	D. elegans	Alpinia	Flowers	Taiwan	Taiwan	1
159	MEC_3375	MEC	D. malerkotliana	Terminalia	Fruit	Seychelles	Africa	1
159	MEC_724	MEC	D. malerkotliana	Terminalia	Fruit	Seychelles	Africa	1
159	MEC_4335	MEC	D. malerkotliana	Terminalia	Fruit	Seychelles	Africa	1
159	MEC_3600	MEC	D. malerkotliana	Terminalia	Fruit	Seychelles	Africa	1
159	MEC_1015	MEC	D. malerkotliana	Terminalia	Fruit	Seychelles	Africa	1
159	ELA_791	ELA	D. elegans	Alpinia	Flowers	Taiwan	Taiwan	1
159	MEC_3995	MEC	D. malerkotliana	Terminalia	Fruit	Seychelles	Africa	1
159	ELA_2481	ELA	D. elegans	Alpinia	Flowers	Taiwan	Taiwan	1
159	ELA_1557	ELA	D. elegans	Alpinia	Flowers	Taiwan	Taiwan	1
159	MEC_302	MEC	D. malerkotliana	Terminalia	Fruit	Seychelles	Africa	1
159	ELD_4674	ELD	D. elegans	Brugmansia	Flowers	Taiwan	Taiwan	1
159	ELA_2992	ELA	D. elegans	Alpinia	Flowers	Taiwan	Taiwan	1
159	MEC_2391	MEC	D. malerkotliana	Terminalia	Fruit	Seychelles	Africa	1
159	ELA_2017	ELA	D. elegans	Alpinia	Flowers	Taiwan	Taiwan	1
159	ELA_4356	ELA	D. elegans	Alpinia	Flowers	Taiwan	Taiwan	1
159	ELA_2687	ELA	D. elegans	Alpinia	Flowers	Taiwan	Taiwan	1
159	ELA_2714	ELA	D. elegans	Alpinia	Flowers	Taiwan	Taiwan	1
159	ELA_284	ELA	D. elegans	Alpinia	Flowers	Taiwan	Taiwan	1
159	MEC_3961	MEC	D. malerkotliana	Terminalia	Fruit	Seychelles	Africa	1
159	MEC_567	MEC	D. malerkotliana	Terminalia	Fruit	Seychelles	Africa	1
159	ELA_1508	ELA	D. elegans	Alpinia	Flowers	Taiwan	Taiwan	1
159	ELA_1387	ELA	D. elegans	Alpinia	Flowers	Taiwan	Taiwan	1
159	ELA_4745	ELA	D. elegans	Alpinia	Flowers	Taiwan	Taiwan	1
159	ELA_1282	ELA	D. elegans	Alpinia	Flowers	Taiwan	Taiwan	1
159	MEC_988	MEC	D. malerkotliana	Terminalia	Fruit	Seychelles	Africa	1
159	ELA_742	ELA	D. elegans	Alpinia	Flowers	Taiwan	Taiwan	1
159	MEC_2526	MEC	D. malerkotliana	Terminalia	Fruit	Seychelles	Africa	1
159	MEC_199	MEC	D. malerkotliana	Terminalia	Fruit	Seychelles	Africa	1
159	SCA_532	SCA	Scaptodros	Hibiscus	Flowers	Queensland	Australia	1
159	ELA_3174	ELA	D. elegans	Alpinia	Flowers	Taiwan	Taiwan	1
159	MEC_4288	MEC	D. malerkotliana	Terminalia	Fruit	Seychelles	Africa	1
159	ELA_2271	ELA	D. elegans	Alpinia	Flowers	Taiwan	Taiwan	1
159	FNS_1429	FNS	D. falleni	Russula	Mushrooms	New York	North America	1
159	ELA_3124	ELA	D. elegans	Alpinia	Flowers	Taiwan	Taiwan	1
159	MEC_194	MEC	D. malerkotliana	Terminalia	Fruit	Seychelles	Africa	1
159	ELA_2041	ELA	D. elegans	Alpinia	Flowers	Taiwan	Taiwan	1
159	MEC_1272	MEC	D. malerkotliana	Terminalia	Fruit	Seychelles	Africa	1
159	MEC_1066	MEC	D. malerkotliana	Terminalia	Fruit	Seychelles	Africa	1
159	ELA_26	ELA	D. elegans	Alpinia	Flowers	Taiwan	Taiwan	1
182	POM_3677	POM	Unk One	Ipomoea	Flowers	Waimanu	Hawaii	1
182	POM_3744	POM	Unk One	Ipomoea	Flowers	Waimanu	Hawaii	1
182	POM_795	POM	Unk One	Ipomoea	Flowers	Waimanu	Hawaii	1
182	POM_1292	POM	Unk One	Ipomoea	Flowers	Waimanu	Hawaii	1
182	POM_363	POM	Unk One	Ipomoea	Flowers	Waimanu	Hawaii	1
182	POM_2963	POM	Unk One	Ipomoea	Flowers	Waimanu	Hawaii	1
182	POM_4804	POM	Unk One	Ipomoea	Flowers	Waimanu	Hawaii	1
182	POM_4718	POM	Unk One	Ipomoea	Flowers	Waimanu	Hawaii	1
182	POM_4630	POM	Unk One	Ipomoea	Flowers	Waimanu	Hawaii	1
182	POM_3254	POM	Unk One	Ipomoea	Flowers	Waimanu	Hawaii	1
182	TKM_4692	TKM	D. takahashii	Morinda	Fruit	Captain Cook	Hawaii	1
182	POM_2520	POM	Unk One	Ipomoea	Flowers	Waimanu	Hawaii	1
182	POM_1692	POM	Unk One	Ipomoea	Flowers	Waimanu	Hawaii	1
182	POM_2443	POM	Unk One	Ipomoea	Flowers	Waimanu	Hawaii	1
182	POM_3658	POM	Unk One	Ipomoea	Flowers	Waimanu	Hawaii	1
182	POM_500	POM	Unk One	Ipomoea	Flowers	Waimanu	Hawaii	1
182	POM_990	POM	Unk One	Ipomoea	Flowers	Waimanu	Hawaii	1
182	POM_4313	POM	Unk One	Ipomoea	Flowers	Waimanu	Hawaii	1
182	POM_1834	POM	Unk One	Ipomoea	Flowers	Waimanu	Hawaii	1
182	POM_3843	POM	Unk One	Ipomoea	Flowers	Waimanu	Hawaii	1
182	POM_3776	POM	Unk One	Ipomoea	Flowers	Waimanu	Hawaii	1
182	POM_2559	POM	Unk One	Ipomoea	Flowers	Waimanu	Hawaii	1
182	POM_4679	POM	Unk One	Ipomoea	Flowers	Waimanu	Hawaii	1
182	POM_2983	POM	Unk One	Ipomoea	Flowers	Waimanu	Hawaii	1
182	POM_1962	POM	Unk One	Ipomoea	Flowers	Waimanu	Hawaii	1
182	POM_3972	POM	Unk One	Ipomoea	Flowers	Waimanu	Hawaii	1
182	POM_3511	POM	Unk One	Ipomoea	Flowers	Waimanu	Hawaii	1
182	POM_3184	POM	Unk One	Ipomoea	Flowers	Waimanu	Hawaii	1
182	POM_4426	POM	Unk One	Ipomoea	Flowers	Waimanu	Hawaii	1
182	POM_3599	POM	Unk One	Ipomoea	Flowers	Waimanu	Hawaii	1
182	POM_4312	POM	Unk One	Ipomoea	Flowers	Waimanu	Hawaii	1
182	POM_4052	POM	Unk One	Ipomoea	Flowers	Waimanu	Hawaii	1
182	POM_2076	POM	Unk One	Ipomoea	Flowers	Waimanu	Hawaii	1
182	POM_1588	POM	Unk One	Ipomoea	Flowers	Waimanu	Hawaii	1
182	POM_193	POM	Unk One	Ipomoea	Flowers	Waimanu	Hawaii	1
182	POM_2066	POM	Unk One	Ipomoea	Flowers	Waimanu	Hawaii	1
182	POM_4263	POM	Unk One	Ipomoea	Flowers	Waimanu	Hawaii	1
182	POM_2986	POM	Unk One	Ipomoea	Flowers	Waimanu	Hawaii	1
182	POM_1502	POM	Unk One	Ipomoea	Flowers	Waimanu	Hawaii	1
182	POM_2854	POM	Unk One	Ipomoea	Flowers	Waimanu	Hawaii	1
182	POM_3394	POM	Unk One	Ipomoea	Flowers	Waimanu	Hawaii	1
182	POM_3627	POM	Unk One	Ipomoea	Flowers	Waimanu	Hawaii	1
182	POM_2303	POM	Unk One	Ipomoea	Flowers	Waimanu	Hawaii	1
182	POM_4205	POM	Unk One	Ipomoea	Flowers	Waimanu	Hawaii	1
182	POM_3515	POM	Unk One	Ipomoea	Flowers	Waimanu	Hawaii	1
182	POM_4499	POM	Unk One	Ipomoea	Flowers	Waimanu	Hawaii	1
182	POM_1417	POM	Unk One	Ipomoea	Flowers	Waimanu	Hawaii	1
182	POM_4538	POM	Unk One	Ipomoea	Flowers	Waimanu	Hawaii	1
182	POM_2198	POM	Unk One	Ipomoea	Flowers	Waimanu	Hawaii	1
182	POM_2840	POM	Unk One	Ipomoea	Flowers	Waimanu	Hawaii	1
182	POM_1789	POM	Unk One	Ipomoea	Flowers	Waimanu	Hawaii	1
182	POM_3420	POM	Unk One	Ipomoea	Flowers	Waimanu	Hawaii	1
182	POM_2947	POM	Unk One	Ipomoea	Flowers	Waimanu	Hawaii	1
182	POM_3722	POM	Unk One	Ipomoea	Flowers	Waimanu	Hawaii	1
182	POM_834	POM	Unk One	Ipomoea	Flowers	Waimanu	Hawaii	1
182	POM_4486	POM	Unk One	Ipomoea	Flowers	Waimanu	Hawaii	1
182	POM_2436	POM	Unk One	Ipomoea	Flowers	Waimanu	Hawaii	1
182	POM_2232	POM	Unk One	Ipomoea	Flowers	Waimanu	Hawaii	1
182	POM_4226	POM	Unk One	Ipomoea	Flowers	Waimanu	Hawaii	1
182	POM_4165	POM	Unk One	Ipomoea	Flowers	Waimanu	Hawaii	1
182	POM_938	POM	Unk One	Ipomoea	Flowers	Waimanu	Hawaii	1
182	POM_2322	POM	Unk One	Ipomoea	Flowers	Waimanu	Hawaii	1
182	POM_4308	POM	Unk One	Ipomoea	Flowers	Waimanu	Hawaii	1
182	POM_3863	POM	Unk One	Ipomoea	Flowers	Waimanu	Hawaii	1
182	POM_4292	POM	Unk One	Ipomoea	Flowers	Waimanu	Hawaii	1
182	POM_3262	POM	Unk One	Ipomoea	Flowers	Waimanu	Hawaii	1
182	POM_1265	POM	Unk One	Ipomoea	Flowers	Waimanu	Hawaii	1
182	POM_2900	POM	Unk One	Ipomoea	Flowers	Waimanu	Hawaii	1
182	POM_3291	POM	Unk One	Ipomoea	Flowers	Waimanu	Hawaii	1
182	POM_2226	POM	Unk One	Ipomoea	Flowers	Waimanu	Hawaii	1
182	POM_755	POM	Unk One	Ipomoea	Flowers	Waimanu	Hawaii	1
182	POM_1749	POM	Unk One	Ipomoea	Flowers	Waimanu	Hawaii	1
182	POM_3339	POM	Unk One	Ipomoea	Flowers	Waimanu	Hawaii	1
182	POM_4032	POM	Unk One	Ipomoea	Flowers	Waimanu	Hawaii	1
182	POM_4340	POM	Unk One	Ipomoea	Flowers	Waimanu	Hawaii	1
182	POM_1753	POM	Unk One	Ipomoea	Flowers	Waimanu	Hawaii	1
182	POM_1118	POM	Unk One	Ipomoea	Flowers	Waimanu	Hawaii	1
182	POM_4803	POM	Unk One	Ipomoea	Flowers	Waimanu	Hawaii	1
182	POM_935	POM	Unk One	Ipomoea	Flowers	Waimanu	Hawaii	1
182	POM_3345	POM	Unk One	Ipomoea	Flowers	Waimanu	Hawaii	1
182	POM_1535	POM	Unk One	Ipomoea	Flowers	Waimanu	Hawaii	1
182	POM_4174	POM	Unk One	Ipomoea	Flowers	Waimanu	Hawaii	1
182	POM_1869	POM	Unk One	Ipomoea	Flowers	Waimanu	Hawaii	1
182	POM_4659	POM	Unk One	Ipomoea	Flowers	Waimanu	Hawaii	1
182	POM_4238	POM	Unk One	Ipomoea	Flowers	Waimanu	Hawaii	1
182	POM_1832	POM	Unk One	Ipomoea	Flowers	Waimanu	Hawaii	1
182	POM_389	POM	Unk One	Ipomoea	Flowers	Waimanu	Hawaii	1
182	POM_3036	POM	Unk One	Ipomoea	Flowers	Waimanu	Hawaii	1
182	SPP_2321	SPP	D. mel	Opuntia	Fruit	Arboretum	North America	1
182	POM_482	POM	Unk One	Ipomoea	Flowers	Waimanu	Hawaii	1
182	POM_185	POM	Unk One	Ipomoea	Flowers	Waimanu	Hawaii	1
182	POM_1672	POM	Unk One	Ipomoea	Flowers	Waimanu	Hawaii	1
182	POM_4698	POM	Unk One	Ipomoea	Flowers	Waimanu	Hawaii	1
182	POM_3127	POM	Unk One	Ipomoea	Flowers	Waimanu	Hawaii	1
182	POM_4303	POM	Unk One	Ipomoea	Flowers	Waimanu	Hawaii	1
182	POM_2934	POM	Unk One	Ipomoea	Flowers	Waimanu	Hawaii	1
182	POM_4002	POM	Unk One	Ipomoea	Flowers	Waimanu	Hawaii	1
182	POM_3308	POM	Unk One	Ipomoea	Flowers	Waimanu	Hawaii	1
182	POM_2343	POM	Unk One	Ipomoea	Flowers	Waimanu	Hawaii	1
182	POM_1957	POM	Unk One	Ipomoea	Flowers	Waimanu	Hawaii	1
182	POM_3914	POM	Unk One	Ipomoea	Flowers	Waimanu	Hawaii	1
182	POM_2874	POM	Unk One	Ipomoea	Flowers	Waimanu	Hawaii	1
182	POM_1741	POM	Unk One	Ipomoea	Flowers	Waimanu	Hawaii	1
182	POM_1448	POM	Unk One	Ipomoea	Flowers	Waimanu	Hawaii	1
182	POM_2656	POM	Unk One	Ipomoea	Flowers	Waimanu	Hawaii	1
182	POM_2240	POM	Unk One	Ipomoea	Flowers	Waimanu	Hawaii	1
182	POM_3139	POM	Unk One	Ipomoea	Flowers	Waimanu	Hawaii	1
182	POM_383	POM	Unk One	Ipomoea	Flowers	Waimanu	Hawaii	1
182	POM_4489	POM	Unk One	Ipomoea	Flowers	Waimanu	Hawaii	1
182	POM_4044	POM	Unk One	Ipomoea	Flowers	Waimanu	Hawaii	1
182	POM_1818	POM	Unk One	Ipomoea	Flowers	Waimanu	Hawaii	1
182	POM_1715	POM	Unk One	Ipomoea	Flowers	Waimanu	Hawaii	1
182	POM_4016	POM	Unk One	Ipomoea	Flowers	Waimanu	Hawaii	1
182	POM_3429	POM	Unk One	Ipomoea	Flowers	Waimanu	Hawaii	1
182	POM_2402	POM	Unk One	Ipomoea	Flowers	Waimanu	Hawaii	1
182	POM_1539	POM	Unk One	Ipomoea	Flowers	Waimanu	Hawaii	1
182	POM_3069	POM	Unk One	Ipomoea	Flowers	Waimanu	Hawaii	1
182	POM_2787	POM	Unk One	Ipomoea	Flowers	Waimanu	Hawaii	1
182	POM_2261	POM	Unk One	Ipomoea	Flowers	Waimanu	Hawaii	1
182	POM_1968	POM	Unk One	Ipomoea	Flowers	Waimanu	Hawaii	1
182	POM_4133	POM	Unk One	Ipomoea	Flowers	Waimanu	Hawaii	1
182	POM_682	POM	Unk One	Ipomoea	Flowers	Waimanu	Hawaii	1
182	POM_3999	POM	Unk One	Ipomoea	Flowers	Waimanu	Hawaii	1
182	POM_665	POM	Unk One	Ipomoea	Flowers	Waimanu	Hawaii	1
182	POM_3315	POM	Unk One	Ipomoea	Flowers	Waimanu	Hawaii	1
182	POM_2463	POM	Unk One	Ipomoea	Flowers	Waimanu	Hawaii	1
182	POM_3243	POM	Unk One	Ipomoea	Flowers	Waimanu	Hawaii	1
182	POM_810	POM	Unk One	Ipomoea	Flowers	Waimanu	Hawaii	1
182	POM_4200	POM	Unk One	Ipomoea	Flowers	Waimanu	Hawaii	1
182	POM_2237	POM	Unk One	Ipomoea	Flowers	Waimanu	Hawaii	1
182	POM_1104	POM	Unk One	Ipomoea	Flowers	Waimanu	Hawaii	1
182	POM_515	POM	Unk One	Ipomoea	Flowers	Waimanu	Hawaii	1
182	POM_4171	POM	Unk One	Ipomoea	Flowers	Waimanu	Hawaii	1
182	POM_3320	POM	Unk One	Ipomoea	Flowers	Waimanu	Hawaii	1
182	POM_1616	POM	Unk One	Ipomoea	Flowers	Waimanu	Hawaii	1
182	POM_349	POM	Unk One	Ipomoea	Flowers	Waimanu	Hawaii	1
182	POM_4879	POM	Unk One	Ipomoea	Flowers	Waimanu	Hawaii	1
182	POM_2418	POM	Unk One	Ipomoea	Flowers	Waimanu	Hawaii	1
182	POM_3219	POM	Unk One	Ipomoea	Flowers	Waimanu	Hawaii	1
182	POM_2032	POM	Unk One	Ipomoea	Flowers	Waimanu	Hawaii	1
182	POM_3552	POM	Unk One	Ipomoea	Flowers	Waimanu	Hawaii	1
182	POM_1871	POM	Unk One	Ipomoea	Flowers	Waimanu	Hawaii	1
182	POM_3908	POM	Unk One	Ipomoea	Flowers	Waimanu	Hawaii	1
182	POM_1453	POM	Unk One	Ipomoea	Flowers	Waimanu	Hawaii	1
182	POM_4819	POM	Unk One	Ipomoea	Flowers	Waimanu	Hawaii	1
182	POM_4664	POM	Unk One	Ipomoea	Flowers	Waimanu	Hawaii	1
182	POM_2181	POM	Unk One	Ipomoea	Flowers	Waimanu	Hawaii	1
182	POM_1948	POM	Unk One	Ipomoea	Flowers	Waimanu	Hawaii	1
182	POM_4602	POM	Unk One	Ipomoea	Flowers	Waimanu	Hawaii	1
182	POM_3175	POM	Unk One	Ipomoea	Flowers	Waimanu	Hawaii	1
182	POM_1092	POM	Unk One	Ipomoea	Flowers	Waimanu	Hawaii	1
182	POM_4453	POM	Unk One	Ipomoea	Flowers	Waimanu	Hawaii	1
182	POM_1273	POM	Unk One	Ipomoea	Flowers	Waimanu	Hawaii	1
182	POM_4022	POM	Unk One	Ipomoea	Flowers	Waimanu	Hawaii	1
182	POM_3805	POM	Unk One	Ipomoea	Flowers	Waimanu	Hawaii	1
182	POM_4688	POM	Unk One	Ipomoea	Flowers	Waimanu	Hawaii	1
182	POM_769	POM	Unk One	Ipomoea	Flowers	Waimanu	Hawaii	1
182	POM_4464	POM	Unk One	Ipomoea	Flowers	Waimanu	Hawaii	1
182	POM_3993	POM	Unk One	Ipomoea	Flowers	Waimanu	Hawaii	1
182	POM_4048	POM	Unk One	Ipomoea	Flowers	Waimanu	Hawaii	1
182	POM_2627	POM	Unk One	Ipomoea	Flowers	Waimanu	Hawaii	1
182	POM_3965	POM	Unk One	Ipomoea	Flowers	Waimanu	Hawaii	1
182	POM_2726	POM	Unk One	Ipomoea	Flowers	Waimanu	Hawaii	1
182	POM_3363	POM	Unk One	Ipomoea	Flowers	Waimanu	Hawaii	1
182	POM_386	POM	Unk One	Ipomoea	Flowers	Waimanu	Hawaii	1
182	POM_4701	POM	Unk One	Ipomoea	Flowers	Waimanu	Hawaii	1
182	POM_4483	POM	Unk One	Ipomoea	Flowers	Waimanu	Hawaii	1
182	POM_4208	POM	Unk One	Ipomoea	Flowers	Waimanu	Hawaii	1
182	POM_1430	POM	Unk One	Ipomoea	Flowers	Waimanu	Hawaii	1
182	POM_4488	POM	Unk One	Ipomoea	Flowers	Waimanu	Hawaii	1
182	POM_4369	POM	Unk One	Ipomoea	Flowers	Waimanu	Hawaii	1
182	POM_1106	POM	Unk One	Ipomoea	Flowers	Waimanu	Hawaii	1
182	POM_136	POM	Unk One	Ipomoea	Flowers	Waimanu	Hawaii	1
182	POM_4123	POM	Unk One	Ipomoea	Flowers	Waimanu	Hawaii	1
182	POM_3957	POM	Unk One	Ipomoea	Flowers	Waimanu	Hawaii	1
182	POM_3025	POM	Unk One	Ipomoea	Flowers	Waimanu	Hawaii	1
182	POM_1515	POM	Unk One	Ipomoea	Flowers	Waimanu	Hawaii	1
182	POM_2674	POM	Unk One	Ipomoea	Flowers	Waimanu	Hawaii	1
182	POM_452	POM	Unk One	Ipomoea	Flowers	Waimanu	Hawaii	1
182	POM_2680	POM	Unk One	Ipomoea	Flowers	Waimanu	Hawaii	1
182	POM_39	POM	Unk One	Ipomoea	Flowers	Waimanu	Hawaii	1
182	POM_28	POM	Unk One	Ipomoea	Flowers	Waimanu	Hawaii	1
38	ICF_2845	ICF	D. immigrans	Citrus	Fruit	Wolfskill	North America	1
38	ICF_2414	ICF	D. immigrans	Citrus	Fruit	Wolfskill	North America	1
38	ICF_4574	ICF	D. immigrans	Citrus	Fruit	Wolfskill	North America	1
38	MOV_3343	MOV	D. mojavensis	Agria	Cactus	Sonora	North America	1
38	MOV_684	MOV	D. mojavensis	Agria	Cactus	Sonora	North America	1
38	ICF_1440	ICF	D. immigrans	Citrus	Fruit	Wolfskill	North America	1
38	ICF_3109	ICF	D. immigrans	Citrus	Fruit	Wolfskill	North America	1
38	ICF_2072	ICF	D. immigrans	Citrus	Fruit	Wolfskill	North America	1
38	MOV_1639	MOV	D. mojavensis	Agria	Cactus	Sonora	North America	1
38	ICF_1570	ICF	D. immigrans	Citrus	Fruit	Wolfskill	North America	1
38	ICF_4591	ICF	D. immigrans	Citrus	Fruit	Wolfskill	North America	1
38	MOV_4620	MOV	D. mojavensis	Agria	Cactus	Sonora	North America	1
38	MOV_294	MOV	D. mojavensis	Agria	Cactus	Sonora	North America	1
38	ICF_3902	ICF	D. immigrans	Citrus	Fruit	Wolfskill	North America	1
38	ICF_1250	ICF	D. immigrans	Citrus	Fruit	Wolfskill	North America	1
38	MOV_3177	MOV	D. mojavensis	Agria	Cactus	Sonora	North America	1
38	ICF_2810	ICF	D. immigrans	Citrus	Fruit	Wolfskill	North America	1
38	ICF_4513	ICF	D. immigrans	Citrus	Fruit	Wolfskill	North America	1
38	ICF_3050	ICF	D. immigrans	Citrus	Fruit	Wolfskill	North America	1
38	ICF_662	ICF	D. immigrans	Citrus	Fruit	Wolfskill	North America	1
38	ICF_417	ICF	D. immigrans	Citrus	Fruit	Wolfskill	North America	1
38	NNS_1766	NNS	D. neotestacea	Russula	Mushrooms	New York	North America	1
38	ICF_131	ICF	D. immigrans	Citrus	Fruit	Wolfskill	North America	1
38	ICF_2478	ICF	D. immigrans	Citrus	Fruit	Wolfskill	North America	1
38	MOV_4758	MOV	D. mojavensis	Agria	Cactus	Sonora	North America	1
38	ICF_3877	ICF	D. immigrans	Citrus	Fruit	Wolfskill	North America	1
38	ICF_3508	ICF	D. immigrans	Citrus	Fruit	Wolfskill	North America	1
38	ICF_2602	ICF	D. immigrans	Citrus	Fruit	Wolfskill	North America	1
38	ICF_2941	ICF	D. immigrans	Citrus	Fruit	Wolfskill	North America	1
38	ICF_1663	ICF	D. immigrans	Citrus	Fruit	Wolfskill	North America	1
38	NNS_1790	NNS	D. neotestacea	Russula	Mushrooms	New York	North America	1
38	ICF_771	ICF	D. immigrans	Citrus	Fruit	Wolfskill	North America	1
38	MOV_3893	MOV	D. mojavensis	Agria	Cactus	Sonora	North America	1
38	ICF_3833	ICF	D. immigrans	Citrus	Fruit	Wolfskill	North America	1
38	ICF_4430	ICF	D. immigrans	Citrus	Fruit	Wolfskill	North America	1
38	ICF_2801	ICF	D. immigrans	Citrus	Fruit	Wolfskill	North America	1
38	ICF_2659	ICF	D. immigrans	Citrus	Fruit	Wolfskill	North America	1
38	ICF_72	ICF	D. immigrans	Citrus	Fruit	Wolfskill	North America	1
144	POM_3356	POM	Unk One	Ipomoea	Flowers	Waimanu	Hawaii	1
144	TKM_4454	TKM	D. takahashii	Morinda	Fruit	Captain Cook	Hawaii	1
144	TKM_3007	TKM	D. takahashii	Morinda	Fruit	Captain Cook	Hawaii	1
144	TKM_2712	TKM	D. takahashii	Morinda	Fruit	Captain Cook	Hawaii	1
144	ICF_4712	ICF	D. immigrans	Citrus	Fruit	Wolfskill	North America	1
144	ICF_287	ICF	D. immigrans	Citrus	Fruit	Wolfskill	North America	1
144	ICF_4289	ICF	D. immigrans	Citrus	Fruit	Wolfskill	North America	1
144	ICF_3173	ICF	D. immigrans	Citrus	Fruit	Wolfskill	North America	1
144	ICF_2059	ICF	D. immigrans	Citrus	Fruit	Wolfskill	North America	1
144	ICF_1583	ICF	D. immigrans	Citrus	Fruit	Wolfskill	North America	1
144	ICF_2353	ICF	D. immigrans	Citrus	Fruit	Wolfskill	North America	1
144	ICF_4871	ICF	D. immigrans	Citrus	Fruit	Wolfskill	North America	1
144	ICF_1156	ICF	D. immigrans	Citrus	Fruit	Wolfskill	North America	1
144	ICF_225	ICF	D. immigrans	Citrus	Fruit	Wolfskill	North America	1
144	IMH_1233	IMH	D. sp. Affinis immigrans	Hibiscus	Flowers	Captain Cook	Hawaii	1
144	IMH_3053	IMH	D. sp. Affinis immigrans	Hibiscus	Flowers	Captain Cook	Hawaii	1
144	IMH_2263	IMH	D. sp. Affinis immigrans	Hibiscus	Flowers	Captain Cook	Hawaii	1
144	IMH_1109	IMH	D. sp. Affinis immigrans	Hibiscus	Flowers	Captain Cook	Hawaii	1
144	IMH_3467	IMH	D. sp. Affinis immigrans	Hibiscus	Flowers	Captain Cook	Hawaii	1
144	IMH_2267	IMH	D. sp. Affinis immigrans	Hibiscus	Flowers	Captain Cook	Hawaii	1
144	IMH_3101	IMH	D. sp. Affinis immigrans	Hibiscus	Flowers	Captain Cook	Hawaii	1
144	IMH_2596	IMH	D. sp. Affinis immigrans	Hibiscus	Flowers	Captain Cook	Hawaii	1
144	IMH_4706	IMH	D. sp. Affinis immigrans	Hibiscus	Flowers	Captain Cook	Hawaii	1
144	IMH_4360	IMH	D. sp. Affinis immigrans	Hibiscus	Flowers	Captain Cook	Hawaii	1
144	IMH_1795	IMH	D. sp. Affinis immigrans	Hibiscus	Flowers	Captain Cook	Hawaii	1
144	IMH_3222	IMH	D. sp. Affinis immigrans	Hibiscus	Flowers	Captain Cook	Hawaii	1
144	IMH_997	IMH	D. sp. Affinis immigrans	Hibiscus	Flowers	Captain Cook	Hawaii	1
144	IMH_1587	IMH	D. sp. Affinis immigrans	Hibiscus	Flowers	Captain Cook	Hawaii	1
144	IMH_4645	IMH	D. sp. Affinis immigrans	Hibiscus	Flowers	Captain Cook	Hawaii	1
144	IMH_849	IMH	D. sp. Affinis immigrans	Hibiscus	Flowers	Captain Cook	Hawaii	1
144	IMH_4851	IMH	D. sp. Affinis immigrans	Hibiscus	Flowers	Captain Cook	Hawaii	1
144	PON_579	PON	Unk Two	Pandanus	Fruit	Waimanu	Hawaii	1
144	IMH_2056	IMH	D. sp. Affinis immigrans	Hibiscus	Flowers	Captain Cook	Hawaii	1
144	IMH_2367	IMH	D. sp. Affinis immigrans	Hibiscus	Flowers	Captain Cook	Hawaii	1
144	IMH_4299	IMH	D. sp. Affinis immigrans	Hibiscus	Flowers	Captain Cook	Hawaii	1
144	IMH_3369	IMH	D. sp. Affinis immigrans	Hibiscus	Flowers	Captain Cook	Hawaii	1
144	IMH_1475	IMH	D. sp. Affinis immigrans	Hibiscus	Flowers	Captain Cook	Hawaii	1
144	IMH_4547	IMH	D. sp. Affinis immigrans	Hibiscus	Flowers	Captain Cook	Hawaii	1
144	IMH_2971	IMH	D. sp. Affinis immigrans	Hibiscus	Flowers	Captain Cook	Hawaii	1
144	IMH_2752	IMH	D. sp. Affinis immigrans	Hibiscus	Flowers	Captain Cook	Hawaii	1
144	IMH_1602	IMH	D. sp. Affinis immigrans	Hibiscus	Flowers	Captain Cook	Hawaii	1
144	IMH_4834	IMH	D. sp. Affinis immigrans	Hibiscus	Flowers	Captain Cook	Hawaii	1
144	IMH_1120	IMH	D. sp. Affinis immigrans	Hibiscus	Flowers	Captain Cook	Hawaii	1
144	IMH_3738	IMH	D. sp. Affinis immigrans	Hibiscus	Flowers	Captain Cook	Hawaii	1
144	IMH_4309	IMH	D. sp. Affinis immigrans	Hibiscus	Flowers	Captain Cook	Hawaii	1
144	IMH_1688	IMH	D. sp. Affinis immigrans	Hibiscus	Flowers	Captain Cook	Hawaii	1
144	IMH_4421	IMH	D. sp. Affinis immigrans	Hibiscus	Flowers	Captain Cook	Hawaii	1
144	IMH_3064	IMH	D. sp. Affinis immigrans	Hibiscus	Flowers	Captain Cook	Hawaii	1
144	IMH_1548	IMH	D. sp. Affinis immigrans	Hibiscus	Flowers	Captain Cook	Hawaii	1
144	IMH_3037	IMH	D. sp. Affinis immigrans	Hibiscus	Flowers	Captain Cook	Hawaii	1
144	IMH_4839	IMH	D. sp. Affinis immigrans	Hibiscus	Flowers	Captain Cook	Hawaii	1
144	IMH_4570	IMH	D. sp. Affinis immigrans	Hibiscus	Flowers	Captain Cook	Hawaii	1
144	IMH_340	IMH	D. sp. Affinis immigrans	Hibiscus	Flowers	Captain Cook	Hawaii	1
144	IMH_1048	IMH	D. sp. Affinis immigrans	Hibiscus	Flowers	Captain Cook	Hawaii	1
144	IMH_1160	IMH	D. sp. Affinis immigrans	Hibiscus	Flowers	Captain Cook	Hawaii	1
144	IMH_3978	IMH	D. sp. Affinis immigrans	Hibiscus	Flowers	Captain Cook	Hawaii	1
144	IMH_1382	IMH	D. sp. Affinis immigrans	Hibiscus	Flowers	Captain Cook	Hawaii	1
144	IMH_967	IMH	D. sp. Affinis immigrans	Hibiscus	Flowers	Captain Cook	Hawaii	1
144	IMH_4690	IMH	D. sp. Affinis immigrans	Hibiscus	Flowers	Captain Cook	Hawaii	1
144	IMH_2615	IMH	D. sp. Affinis immigrans	Hibiscus	Flowers	Captain Cook	Hawaii	1
144	IMH_2437	IMH	D. sp. Affinis immigrans	Hibiscus	Flowers	Captain Cook	Hawaii	1
144	IMH_4103	IMH	D. sp. Affinis immigrans	Hibiscus	Flowers	Captain Cook	Hawaii	1
144	IMH_2408	IMH	D. sp. Affinis immigrans	Hibiscus	Flowers	Captain Cook	Hawaii	1
144	IMH_2885	IMH	D. sp. Affinis immigrans	Hibiscus	Flowers	Captain Cook	Hawaii	1
144	IMH_2881	IMH	D. sp. Affinis immigrans	Hibiscus	Flowers	Captain Cook	Hawaii	1
144	IMH_3796	IMH	D. sp. Affinis immigrans	Hibiscus	Flowers	Captain Cook	Hawaii	1
144	IMH_1284	IMH	D. sp. Affinis immigrans	Hibiscus	Flowers	Captain Cook	Hawaii	1
144	IMH_1890	IMH	D. sp. Affinis immigrans	Hibiscus	Flowers	Captain Cook	Hawaii	1
144	IMH_1033	IMH	D. sp. Affinis immigrans	Hibiscus	Flowers	Captain Cook	Hawaii	1
144	IMH_4218	IMH	D. sp. Affinis immigrans	Hibiscus	Flowers	Captain Cook	Hawaii	1
144	MEC_779	MEC	D. malerkotliana	Terminalia	Fruit	Seychelles	Africa	1
144	IMH_4352	IMH	D. sp. Affinis immigrans	Hibiscus	Flowers	Captain Cook	Hawaii	1
144	IMH_3120	IMH	D. sp. Affinis immigrans	Hibiscus	Flowers	Captain Cook	Hawaii	1
144	IMH_3986	IMH	D. sp. Affinis immigrans	Hibiscus	Flowers	Captain Cook	Hawaii	1
144	IMH_2839	IMH	D. sp. Affinis immigrans	Hibiscus	Flowers	Captain Cook	Hawaii	1
144	IMH_2937	IMH	D. sp. Affinis immigrans	Hibiscus	Flowers	Captain Cook	Hawaii	1
144	IMH_2003	IMH	D. sp. Affinis immigrans	Hibiscus	Flowers	Captain Cook	Hawaii	1
144	IMH_3982	IMH	D. sp. Affinis immigrans	Hibiscus	Flowers	Captain Cook	Hawaii	1
144	IMH_847	IMH	D. sp. Affinis immigrans	Hibiscus	Flowers	Captain Cook	Hawaii	1
144	IMH_4436	IMH	D. sp. Affinis immigrans	Hibiscus	Flowers	Captain Cook	Hawaii	1
144	IMH_3054	IMH	D. sp. Affinis immigrans	Hibiscus	Flowers	Captain Cook	Hawaii	1
144	IMH_4880	IMH	D. sp. Affinis immigrans	Hibiscus	Flowers	Captain Cook	Hawaii	1
144	IMH_2298	IMH	D. sp. Affinis immigrans	Hibiscus	Flowers	Captain Cook	Hawaii	1
144	IMH_4795	IMH	D. sp. Affinis immigrans	Hibiscus	Flowers	Captain Cook	Hawaii	1
144	IMH_3196	IMH	D. sp. Affinis immigrans	Hibiscus	Flowers	Captain Cook	Hawaii	1
144	IMH_2719	IMH	D. sp. Affinis immigrans	Hibiscus	Flowers	Captain Cook	Hawaii	1
144	IMH_772	IMH	D. sp. Affinis immigrans	Hibiscus	Flowers	Captain Cook	Hawaii	1
144	IMH_3425	IMH	D. sp. Affinis immigrans	Hibiscus	Flowers	Captain Cook	Hawaii	1
144	IMH_3116	IMH	D. sp. Affinis immigrans	Hibiscus	Flowers	Captain Cook	Hawaii	1
144	IMH_3438	IMH	D. sp. Affinis immigrans	Hibiscus	Flowers	Captain Cook	Hawaii	1
144	IMH_2296	IMH	D. sp. Affinis immigrans	Hibiscus	Flowers	Captain Cook	Hawaii	1
144	IMH_4431	IMH	D. sp. Affinis immigrans	Hibiscus	Flowers	Captain Cook	Hawaii	1
144	IMH_3656	IMH	D. sp. Affinis immigrans	Hibiscus	Flowers	Captain Cook	Hawaii	1
144	PON_2097	PON	Unk Two	Pandanus	Fruit	Waimanu	Hawaii	1
144	IMH_1648	IMH	D. sp. Affinis immigrans	Hibiscus	Flowers	Captain Cook	Hawaii	1
144	IMH_1926	IMH	D. sp. Affinis immigrans	Hibiscus	Flowers	Captain Cook	Hawaii	1
144	IMH_1797	IMH	D. sp. Affinis immigrans	Hibiscus	Flowers	Captain Cook	Hawaii	1
144	IMH_4857	IMH	D. sp. Affinis immigrans	Hibiscus	Flowers	Captain Cook	Hawaii	1
144	IMH_1405	IMH	D. sp. Affinis immigrans	Hibiscus	Flowers	Captain Cook	Hawaii	1
144	IMH_4204	IMH	D. sp. Affinis immigrans	Hibiscus	Flowers	Captain Cook	Hawaii	1
144	IMH_1333	IMH	D. sp. Affinis immigrans	Hibiscus	Flowers	Captain Cook	Hawaii	1
144	IMH_2275	IMH	D. sp. Affinis immigrans	Hibiscus	Flowers	Captain Cook	Hawaii	1
144	IMH_285	IMH	D. sp. Affinis immigrans	Hibiscus	Flowers	Captain Cook	Hawaii	1
144	IMH_3485	IMH	D. sp. Affinis immigrans	Hibiscus	Flowers	Captain Cook	Hawaii	1
144	IMH_3157	IMH	D. sp. Affinis immigrans	Hibiscus	Flowers	Captain Cook	Hawaii	1
144	IMH_4552	IMH	D. sp. Affinis immigrans	Hibiscus	Flowers	Captain Cook	Hawaii	1
144	IMH_4166	IMH	D. sp. Affinis immigrans	Hibiscus	Flowers	Captain Cook	Hawaii	1
144	IMH_2494	IMH	D. sp. Affinis immigrans	Hibiscus	Flowers	Captain Cook	Hawaii	1
144	IMH_1024	IMH	D. sp. Affinis immigrans	Hibiscus	Flowers	Captain Cook	Hawaii	1
144	IMH_4371	IMH	D. sp. Affinis immigrans	Hibiscus	Flowers	Captain Cook	Hawaii	1
144	IMH_2943	IMH	D. sp. Affinis immigrans	Hibiscus	Flowers	Captain Cook	Hawaii	1
144	IMH_2843	IMH	D. sp. Affinis immigrans	Hibiscus	Flowers	Captain Cook	Hawaii	1
144	IMH_2673	IMH	D. sp. Affinis immigrans	Hibiscus	Flowers	Captain Cook	Hawaii	1
144	IMH_3166	IMH	D. sp. Affinis immigrans	Hibiscus	Flowers	Captain Cook	Hawaii	1
144	IMH_894	IMH	D. sp. Affinis immigrans	Hibiscus	Flowers	Captain Cook	Hawaii	1
144	IMH_3540	IMH	D. sp. Affinis immigrans	Hibiscus	Flowers	Captain Cook	Hawaii	1
144	IMH_266	IMH	D. sp. Affinis immigrans	Hibiscus	Flowers	Captain Cook	Hawaii	1
144	IMH_182	IMH	D. sp. Affinis immigrans	Hibiscus	Flowers	Captain Cook	Hawaii	1
144	IMH_2876	IMH	D. sp. Affinis immigrans	Hibiscus	Flowers	Captain Cook	Hawaii	1
144	IMH_2090	IMH	D. sp. Affinis immigrans	Hibiscus	Flowers	Captain Cook	Hawaii	1
144	IMH_1597	IMH	D. sp. Affinis immigrans	Hibiscus	Flowers	Captain Cook	Hawaii	1
144	IMH_2972	IMH	D. sp. Affinis immigrans	Hibiscus	Flowers	Captain Cook	Hawaii	1
144	IMH_4609	IMH	D. sp. Affinis immigrans	Hibiscus	Flowers	Captain Cook	Hawaii	1
144	IMH_2653	IMH	D. sp. Affinis immigrans	Hibiscus	Flowers	Captain Cook	Hawaii	1
144	IMH_3702	IMH	D. sp. Affinis immigrans	Hibiscus	Flowers	Captain Cook	Hawaii	1
144	IMH_1249	IMH	D. sp. Affinis immigrans	Hibiscus	Flowers	Captain Cook	Hawaii	1
144	IMH_4719	IMH	D. sp. Affinis immigrans	Hibiscus	Flowers	Captain Cook	Hawaii	1
144	IMH_4452	IMH	D. sp. Affinis immigrans	Hibiscus	Flowers	Captain Cook	Hawaii	1
144	IMH_2347	IMH	D. sp. Affinis immigrans	Hibiscus	Flowers	Captain Cook	Hawaii	1
144	IMH_1007	IMH	D. sp. Affinis immigrans	Hibiscus	Flowers	Captain Cook	Hawaii	1
144	IMH_3909	IMH	D. sp. Affinis immigrans	Hibiscus	Flowers	Captain Cook	Hawaii	1
144	IMH_934	IMH	D. sp. Affinis immigrans	Hibiscus	Flowers	Captain Cook	Hawaii	1
144	IMH_3522	IMH	D. sp. Affinis immigrans	Hibiscus	Flowers	Captain Cook	Hawaii	1
144	IMH_1159	IMH	D. sp. Affinis immigrans	Hibiscus	Flowers	Captain Cook	Hawaii	1
144	IMH_4384	IMH	D. sp. Affinis immigrans	Hibiscus	Flowers	Captain Cook	Hawaii	1
144	IMH_243	IMH	D. sp. Affinis immigrans	Hibiscus	Flowers	Captain Cook	Hawaii	1
144	IMH_4185	IMH	D. sp. Affinis immigrans	Hibiscus	Flowers	Captain Cook	Hawaii	1
144	IMH_3899	IMH	D. sp. Affinis immigrans	Hibiscus	Flowers	Captain Cook	Hawaii	1
144	IMH_3126	IMH	D. sp. Affinis immigrans	Hibiscus	Flowers	Captain Cook	Hawaii	1
144	IMH_1178	IMH	D. sp. Affinis immigrans	Hibiscus	Flowers	Captain Cook	Hawaii	1
144	IMH_4550	IMH	D. sp. Affinis immigrans	Hibiscus	Flowers	Captain Cook	Hawaii	1
144	IMH_3888	IMH	D. sp. Affinis immigrans	Hibiscus	Flowers	Captain Cook	Hawaii	1
144	IMH_3712	IMH	D. sp. Affinis immigrans	Hibiscus	Flowers	Captain Cook	Hawaii	1
144	IMH_165	IMH	D. sp. Affinis immigrans	Hibiscus	Flowers	Captain Cook	Hawaii	1
1.1	ELA_179	ELA	D. elegans	Alpinia	Flowers	Taiwan	Taiwan	1
47	FNS_1991	FNS	D. falleni	Russula	Mushrooms	New York	North America	1
47	FNS_2363	FNS	D. falleni	Russula	Mushrooms	New York	North America	1
47	FNS_3784	FNS	D. falleni	Russula	Mushrooms	New York	North America	1
47	FNS_3819	FNS	D. falleni	Russula	Mushrooms	New York	North America	1
47	FNS_2841	FNS	D. falleni	Russula	Mushrooms	New York	North America	1
47	FNS_4878	FNS	D. falleni	Russula	Mushrooms	New York	North America	1
47	FNS_2163	FNS	D. falleni	Russula	Mushrooms	New York	North America	1
47	FNS_3535	FNS	D. falleni	Russula	Mushrooms	New York	North America	1
47	FNS_3327	FNS	D. falleni	Russula	Mushrooms	New York	North America	1
47	FNS_3609	FNS	D. falleni	Russula	Mushrooms	New York	North America	1
47	FNS_677	FNS	D. falleni	Russula	Mushrooms	New York	North America	1
47	FNS_605	FNS	D. falleni	Russula	Mushrooms	New York	North America	1
47	POM_4040	POM	Unk One	Ipomoea	Flowers	Waimanu	Hawaii	1
47	POM_3666	POM	Unk One	Ipomoea	Flowers	Waimanu	Hawaii	1
47	POM_4382	POM	Unk One	Ipomoea	Flowers	Waimanu	Hawaii	1
47	POM_2356	POM	Unk One	Ipomoea	Flowers	Waimanu	Hawaii	1
47	POM_1224	POM	Unk One	Ipomoea	Flowers	Waimanu	Hawaii	1
47	POM_4689	POM	Unk One	Ipomoea	Flowers	Waimanu	Hawaii	1
47	POM_2094	POM	Unk One	Ipomoea	Flowers	Waimanu	Hawaii	1
47	POM_1212	POM	Unk One	Ipomoea	Flowers	Waimanu	Hawaii	1
47	POM_3659	POM	Unk One	Ipomoea	Flowers	Waimanu	Hawaii	1
47	POM_1546	POM	Unk One	Ipomoea	Flowers	Waimanu	Hawaii	1
47	POM_1748	POM	Unk One	Ipomoea	Flowers	Waimanu	Hawaii	1
47	POM_3860	POM	Unk One	Ipomoea	Flowers	Waimanu	Hawaii	1
47	POM_3779	POM	Unk One	Ipomoea	Flowers	Waimanu	Hawaii	1
47	POM_1863	POM	Unk One	Ipomoea	Flowers	Waimanu	Hawaii	1
47	POM_4699	POM	Unk One	Ipomoea	Flowers	Waimanu	Hawaii	1
47	POM_4285	POM	Unk One	Ipomoea	Flowers	Waimanu	Hawaii	1
47	POM_3230	POM	Unk One	Ipomoea	Flowers	Waimanu	Hawaii	1
47	POM_2439	POM	Unk One	Ipomoea	Flowers	Waimanu	Hawaii	1
47	POM_3058	POM	Unk One	Ipomoea	Flowers	Waimanu	Hawaii	1
47	POM_1324	POM	Unk One	Ipomoea	Flowers	Waimanu	Hawaii	1
47	POM_4822	POM	Unk One	Ipomoea	Flowers	Waimanu	Hawaii	1
47	POM_2637	POM	Unk One	Ipomoea	Flowers	Waimanu	Hawaii	1
47	POM_1307	POM	Unk One	Ipomoea	Flowers	Waimanu	Hawaii	1
47	POM_2558	POM	Unk One	Ipomoea	Flowers	Waimanu	Hawaii	1
47	POM_1997	POM	Unk One	Ipomoea	Flowers	Waimanu	Hawaii	1
47	POM_581	POM	Unk One	Ipomoea	Flowers	Waimanu	Hawaii	1
47	MIC_3830	MIC	Microdros	Shelf	Mushrooms	Malaysia	Malaysia	1
47	MIC_4813	MIC	Microdros	Shelf	Mushrooms	Malaysia	Malaysia	1
47	SCA_3171	SCA	Scaptodros	Hibiscus	Flowers	Queensland	Australia	1
47	MIC_1087	MIC	Microdros	Shelf	Mushrooms	Malaysia	Malaysia	1
47	MIC_4724	MIC	Microdros	Shelf	Mushrooms	Malaysia	Malaysia	1
47	MIC_2008	MIC	Microdros	Shelf	Mushrooms	Malaysia	Malaysia	1
47	MIC_1533	MIC	Microdros	Shelf	Mushrooms	Malaysia	Malaysia	1
47	MIC_2683	MIC	Microdros	Shelf	Mushrooms	Malaysia	Malaysia	1
47	MIC_308	MIC	Microdros	Shelf	Mushrooms	Malaysia	Malaysia	1
3	PON_2030	PON	Unk Two	Pandanus	Fruit	Waimanu	Hawaii	1
3	PON_4502	PON	Unk Two	Pandanus	Fruit	Waimanu	Hawaii	1
3	PON_1465	PON	Unk Two	Pandanus	Fruit	Waimanu	Hawaii	1
1.2	POM_1493	POM	Unk One	Ipomoea	Flowers	Waimanu	Hawaii	1
9	POM_4302	POM	Unk One	Ipomoea	Flowers	Waimanu	Hawaii	1
9	POM_2671	POM	Unk One	Ipomoea	Flowers	Waimanu	Hawaii	1
9	POM_4821	POM	Unk One	Ipomoea	Flowers	Waimanu	Hawaii	1
9	POM_2761	POM	Unk One	Ipomoea	Flowers	Waimanu	Hawaii	1
9	POM_2592	POM	Unk One	Ipomoea	Flowers	Waimanu	Hawaii	1
9	POM_4447	POM	Unk One	Ipomoea	Flowers	Waimanu	Hawaii	1
9	POM_1848	POM	Unk One	Ipomoea	Flowers	Waimanu	Hawaii	1
9	POM_3493	POM	Unk One	Ipomoea	Flowers	Waimanu	Hawaii	1
9	POM_1554	POM	Unk One	Ipomoea	Flowers	Waimanu	Hawaii	1
1.3	ELD_1737	ELD	D. elegans	Brugmansia	Flowers	Taiwan	Taiwan	1
1.4	POM_2144	POM	Unk One	Ipomoea	Flowers	Waimanu	Hawaii	1
1.5	TKM_2620	TKM	D. takahashii	Morinda	Fruit	Captain Cook	Hawaii	1
1.6	ANM_3279	ANM	D. ananassae	Morinda	Fruit	Captain Cook	Hawaii	1
1.7	TKM_3483	TKM	D. takahashii	Morinda	Fruit	Captain Cook	Hawaii	1
1.8	MEC_3816	MEC	D. malerkotliana	Terminalia	Fruit	Seychelles	Africa	1
1.9	POM_3835	POM	Unk One	Ipomoea	Flowers	Waimanu	Hawaii	1
